# Supplementary material for: Comparative transcriptomic and proteomic analyses reveal upregulated expression of virulence and iron transport factors of Aeromonas hydrophila under iron limitation
Source: BMC Microbiol. 2018 Jun 4;18:52. doi: 10.1186/s12866-018-1178-8 (PMC5987420; doi:10.1186/s12866-018-1178-8)
Supplement: Supplementary file 1 — Excel S1. The results of differentially expressed transcripts and proteins to find the corresponding genes and proteins. (XLSX 87 kb) [file 12866_2018_1178_MOESM1_ESM.xlsx]

## Sheet: log2(foldchange)
pro_id mRNA_id	pro_FC	mRNA_FC
YP_854548.1 U876_00095	0.111827	0.292868
YP_854550.1 U876_00105	0.164279	-0.441292
YP_854551.1 U876_00110	0.0605553	-0.243662
YP_854552.1 U876_00115	0.0435409	0.126413
YP_854553.1 U876_00140	0.74052	0.486662
YP_854560.1 U876_00175	0.0468436	0.331425
YP_854561.1 U876_00180	-0.0905817	1.5073
YP_854564.1 U876_00195	0.160533	1.12938
YP_854566.1 U876_00205	-0.227077	-0.0694277
YP_854567.1 U876_00210	-4	-0.182729
YP_854568.1 U876_00215	-0.324775	0.241594
YP_854569.1 U876_00220	0.197214	0.740005
YP_854575.1 U876_00250	1.20773	2.38122
YP_854576.1 U876_00255	-0.448414	-0.117094
YP_854577.1 U876_00260	-1.67873	-2.11675
YP_854578.1 U876_00265	-4	-0.889849
YP_854579.1 U876_00270	-0.0810138	-0.32571
YP_854580.1 U876_00275	-0.195922	0.146309
YP_854592.1 U876_00335	-0.156182	0.106173
YP_854593.1 U876_00340	-1.29428	-1.17854
YP_854594.1 U876_00345	-0.0235181	-1.65847
YP_854602.1 U876_00375	-0.263497	-0.411045
YP_854603.1 U876_00380	-0.686489	0.191394
YP_858663.1 U876_00410	-0.056313	0.955328
YP_858662.1 U876_00415	-0.0926805	0.942348
YP_858661.1 U876_00420	-0.423435	0.637693
YP_858660.1 U876_00425	0.0887479	0.223075
YP_858658.1 U876_00435	-3.02983	-1.80943
YP_858656.1 U876_00445	-0.613277	-1.51126
YP_858655.1 U876_00450	-0.0497784	-0.302907
YP_858654.1 U876_00455	-0.132275	-0.465651
YP_858653.1 U876_00460	0.208048	-0.243811
YP_858652.1 U876_00465	0.0712781	-0.225936
YP_858651.1 U876_00470	0.04506	-0.364882
YP_858650.1 U876_00475	-0.329276	-0.174559
YP_858649.1 U876_00485	0.147157	0.0394051
YP_858648.1 U876_00490	0.00272645	-0.374364
YP_858645.1 U876_00510	1.54369	0.184061
YP_858644.1 U876_00515	0.833605	-0.211693
YP_858643.1 U876_00520	-4	0.531444
YP_858642.1 U876_00525	-0.644525	-0.166275
YP_858641.1 U876_00530	-1.7257	-2.38567
YP_858640.1 U876_00535	0.376785	0.145742
YP_858639.1 U876_00540	0.0499003	-0.210492
YP_858636.1 U876_00555	0.129946	0.77209
YP_858635.1 U876_00560	0.279563	0.996925
YP_858634.1 U876_00565	0.236974	1.00889
YP_858633.1 U876_00570	0.424879	1.2017
YP_858632.1 U876_00575	-4	0.89731
YP_858631.1 U876_00580	0.447918	1.02111
YP_858626.1 U876_00605	0.403678	0.264283
YP_858625.1 U876_00610	0.354578	0.708452
YP_858624.1 U876_00615	0.514087	1.0404
YP_858623.1 U876_00620	-0.813941	-0.150026
YP_858621.1 U876_00630	0.173826	1.06891
YP_858618.1 U876_00645	0.0148332	-0.000633131
YP_858614.1 U876_00665	-0.161397	0.221621
YP_858612.1 U876_00675	-4	-0.32233
YP_858572.1 U876_00680	-0.0793286	-0.00172565
YP_858571.1 U876_00685	0.0922741	-0.155804
YP_858570.1 U876_00690	-4	-1.02607
YP_858569.1 U876_00695	-0.275634	0.77325
YP_858568.1 U876_00700	0.325838	0.740224
YP_858567.1 U876_00705	-4	0.0287921
YP_858565.1 U876_00715	0.0332849	-0.339268
YP_858564.1 U876_00720	-1.59339	-0.298041
YP_858561.1 U876_00735	-0.0126164	0.133555
YP_858560.1 U876_00740	0.377332	0.0515894
YP_858559.1 U876_00745	0.140932	0.191775
YP_858558.1 U876_00750	0.573791	0.313595
YP_858557.1 U876_00755	-4	0.257058
YP_858556.1 U876_00760	-0.0433649	0.395653
YP_858553.1 U876_00780	0.205891	-0.180126
YP_858551.1 U876_00790	-0.153141	0.635702
YP_858549.1 U876_00800	3.38791	4.21598
YP_858548.1 U876_00805	-0.0218936	0.603716
YP_858546.1 U876_00815	0.080148	0.507649
YP_858542.1 U876_00840	-1.69771	-3.24522
YP_858538.1 U876_00860	-0.199615	-0.505428
YP_858537.1 U876_00865	-0.177968	-0.0668948
YP_858536.1 U876_00870	-0.0827464	-0.288052
YP_858532.1 U876_00890	0.336789	-0.801723
YP_858526.1 U876_00920	0.112832	-0.201499
YP_858524.1 U876_00930	-0.259729	-1.58231
YP_858517.1 U876_00965	-0.992613	-6.05456
YP_858516.1 U876_00970	-1.6531	-3.74192
YP_858515.1 U876_00975	-2.15475	-3.56944
YP_858513.1 U876_00985	-0.961022	-2.76312
YP_858512.1 U876_00990	-0.460065	-3.89897
YP_858511.1 U876_00995	-0.53278	-3.9721
YP_858510.1 U876_01000	0.110963	0.726711
YP_858508.1 U876_01015	-0.895869	-2.95647
YP_858506.1 U876_01030	-0.344409	-1.11148
YP_858502.1 U876_01055	-0.355433	-1.12943
YP_858501.1 U876_01060	0.420504	-0.688981
YP_858500.1 U876_01065	-0.381053	-1.02308
YP_858499.1 U876_01070	0.0791686	0.108195
YP_858497.1 U876_01080	-0.0373702	-0.100111
YP_858496.1 U876_01085	-0.304334	0.671097
YP_858495.1 U876_01090	-4	1.4233
YP_858493.1 U876_01095	-1.30389	-0.420909
YP_858492.1 U876_01100	-4	0.0417253
YP_858485.1 U876_01140	0.208464	-0.0561753
YP_858484.1 U876_01145	-0.457907	-0.121748
YP_858481.1 U876_01160	0.196361	1.34015
YP_858477.1 U876_01180	0.0295965	0.381132
YP_858476.1 U876_01185	-0.0557929	0.471885
YP_858475.1 U876_01190	0.288895	0.337736
YP_858474.1 U876_01195	-2.3349	-2.66522
YP_858473.1 U876_01200	-2.44822	-3.11921
YP_858472.1 U876_01205	-0.237058	0.891241
YP_858467.1 U876_01230	0.2909	0.0719272
YP_858466.1 U876_01235	0.12485	0.142673
YP_858465.1 U876_01240	0.00903288	0.00331875
YP_858464.1 U876_01245	-0.0966304	-1.14228
YP_858462.1 U876_01270	-0.335217	0.0608425
YP_858460.1 U876_01280	-0.157406	-0.608047
YP_858459.1 U876_01285	-0.198966	-0.706948
YP_858455.1 U876_01305	0.055774	-0.539845
YP_858454.1 U876_01315	-0.578621	-0.420582
YP_858453.1 U876_01320	-1.49584	-0.34597
YP_858452.1 U876_01325	-0.392357	-0.107493
YP_858449.1 U876_01340	0.0748256	-1.43526
YP_858448.1 U876_01345	-0.0147125	-1.50594
YP_858445.1 U876_01360	-0.458491	-0.906912
YP_858443.1 U876_01390	-0.421053	-3.29846
YP_858442.1 U876_01395	-4	-1.82968
YP_858441.1 U876_01400	-0.137974	-0.89427
YP_858436.1 U876_01425	0.455262	0.240061
YP_858434.1 U876_01435	0.209988	0.648095
YP_858432.1 U876_01445	-0.522018	-0.200948
YP_858430.1 U876_01455	-4	-0.201155
YP_858428.1 U876_01465	0.1767	-1.13065
YP_858422.1 U876_01495	-4	-0.117016
YP_858415.1 U876_01530	-0.309633	1.04242
YP_858414.1 U876_01535	0.392756	0.303267
YP_858410.1 U876_01555	0.104813	-0.225705
YP_858409.1 U876_01560	0.128078	0.168444
YP_858408.1 U876_01565	-4	0.26095
YP_858403.1 U876_01590	-0.885497	0.0605582
YP_858402.1 U876_01595	2.49592	2.02396
YP_858400.1 U876_01605	0.98178	1.1117
YP_858399.1 U876_01610	-4	0.039054
YP_858397.1 U876_01620	3.37146	8.19127
YP_858396.1 U876_01625	-0.822797	0.262082
YP_858395.1 U876_01630	0.142441	0.732837
YP_858394.1 U876_01635	-0.717062	-1.9083
YP_858391.1 U876_01650	-0.71314	-0.309803
YP_858390.1 U876_01655	-0.112094	-1.31022
YP_858389.1 U876_01660	0.200703	0.922885
YP_858386.1 U876_01680	-0.0178572	-2.31518
YP_858385.1 U876_01685	-0.417034	-2.24633
YP_858382.1 U876_01705	0.0315543	1.16924
YP_858380.1 U876_01715	0.434506	-0.422616
YP_858378.1 U876_01745	-0.348938	-0.151069
YP_858377.1 U876_01750	-0.303329	0.220133
YP_858376.1 U876_01755	-0.249939	-0.266071
YP_858375.1 U876_01760	0.226832	0.462909
YP_858374.1 U876_01765	0.231734	-0.601875
YP_858373.1 U876_01770	-0.643942	-0.485512
YP_858371.1 U876_01780	0.205756	-0.19162
YP_858370.1 U876_01785	0.183843	-0.198073
YP_858369.1 U876_01790	0.2848	-0.000633138
YP_858368.1 U876_01795	0.192862	0.0215462
YP_858367.1 U876_01800	0.262936	-0.359649
YP_858366.1 U876_01805	0.0135343	-0.217459
YP_858365.1 U876_01810	0.0233879	-0.235862
YP_858364.1 U876_01815	-0.233252	-0.389382
YP_858363.1 U876_01820	0.0234141	-0.422087
YP_858362.1 U876_01825	-0.0326436	0.0481028
YP_858361.1 U876_01830	-0.691416	0.392084
YP_858360.1 U876_01835	-0.225422	0.102629
YP_858359.1 U876_01840	0.0336756	0.0925179
YP_858356.1 U876_01855	-4	0.845765
YP_858355.1 U876_01860	-4	0.881257
YP_858348.1 U876_01895	-0.0478801	0.20237
YP_858347.1 U876_01900	1.08291	-0.0634858
YP_858346.1 U876_01905	0.277153	0.31329
YP_858345.1 U876_01910	0.0803399	0.121915
YP_858344.1 U876_01915	-0.0907407	-0.913606
YP_858343.1 U876_01920	0.111672	-0.989765
YP_858342.1 U876_01925	-2.65348	-1.95739
YP_858341.1 U876_01930	-2.72523	-2.24493
YP_858340.1 U876_01935	-1.1293	-1.42689
YP_858338.1 U876_01945	-0.120415	0.133781
YP_858337.1 U876_01950	-0.283867	-0.107801
YP_858336.1 U876_01955	0.0439003	-0.0490062
YP_858334.1 U876_01965	-0.0338601	-0.0554236
YP_858333.1 U876_01970	0.248143	0.156235
YP_858332.1 U876_01975	-4	0.22593
YP_858331.1 U876_01980	0.0626977	0.36763
YP_858330.1 U876_01985	-0.00611141	0.362199
YP_858329.1 U876_01990	0.424406	0.2175
YP_858319.1 U876_02040	0.00467269	-0.220868
YP_858314.1 U876_02065	-0.231967	-0.605696
YP_858312.1 U876_02075	0.604325	-0.635007
YP_858306.1 U876_02105	-0.286931	-0.259975
YP_858304.1 U876_02115	0.128227	0.647487
YP_858300.1 U876_02135	0.0429261	0.0317382
YP_858296.1 U876_02160	0.0450898	-0.00063314
YP_858295.2 U876_02165	-1.54805	-0.622792
YP_858290.1 U876_02190	0.668225	0.830002
YP_858287.1 U876_02205	-0.158297	-0.494538
YP_858286.1 U876_02210	-4	-0.220612
YP_858285.1 U876_02215	0.281088	-0.0664135
YP_858284.1 U876_02240	-4	-0.470394
YP_858281.1 U876_02260	-4	-0.785424
YP_858279.1 U876_02270	-4	0.604086
YP_858278.1 U876_02275	0.347813	0.5088
YP_858275.1 U876_02290	-4	-0.43318
YP_858273.1 U876_02300	0.682101	-0.13241
YP_858267.1 U876_02330	-1.10384	0.211355
YP_858266.1 U876_02335	-1.12729	-0.680833
YP_858265.1 U876_02340	-0.453224	-0.923485
YP_858255.1 U876_02390	0.101221	0.304846
YP_858252.1 U876_02430	0.237463	-0.773999
YP_858250.1 U876_02440	-4	-0.669633
YP_858249.1 U876_02445	0.294272	-0.13287
YP_858246.1 U876_02460	-0.475269	0.366831
YP_858245.1 U876_02465	0.0572713	0.0227539
YP_858243.1 U876_02475	-0.0750982	-0.0834136
YP_858242.1 U876_02480	0.136347	-0.189728
YP_858241.1 U876_02485	-4	1.88479
YP_858239.1 U876_02495	0.711096	1.87112
YP_858236.1 U876_02510	-0.251176	-0.412537
YP_858235.1 U876_02515	-1.76363	-0.484283
YP_858233.1 U876_02525	0.250711	0.274166
YP_858221.1 U876_02585	0.263737	0.589383
YP_858220.1 U876_02590	-0.470584	-0.297786
YP_858219.1 U876_02595	-0.21659	-0.0209739
YP_858218.1 U876_02600	0.0643951	0.818338
YP_858217.1 U876_02605	-4	-0.541838
YP_858216.1 U876_02610	0.156197	-0.346809
YP_858215.1 U876_02615	-0.00483945	-0.21774
YP_858212.1 U876_02630	0.294162	-0.512545
YP_858211.1 U876_02635	-0.142056	-1.1236
YP_858210.1 U876_02640	-0.175461	-1.05931
YP_858206.1 U876_02660	0.588263	0.281013
YP_858204.1 U876_02670	-0.211012	-0.531033
YP_858203.1 U876_02675	-0.361013	-0.674059
YP_858197.1 U876_02695	-0.273066	-0.268937
YP_858196.1 U876_02700	-0.364262	0.00862239
YP_858195.1 U876_02705	-0.141356	0.417012
YP_858194.1 U876_02710	-0.317137	0.513018
YP_858191.1 U876_02725	-0.560019	-0.151014
YP_858188.1 U876_02740	-0.0413505	-1.02967
YP_858181.1 U876_02775	-4	0.252354
YP_858176.1 U876_02800	0.727259	0.0585921
YP_858171.1 U876_02825	-0.278188	0.341405
YP_858169.1 U876_02835	-0.764684	0.844322
YP_858168.1 U876_02840	0.0934913	0.415297
YP_858166.1 U876_02850	-0.0447424	0.555467
YP_858165.1 U876_02870	-4	0.0279272
YP_858164.1 U876_02875	0.000790633	-0.018741
YP_858163.1 U876_02880	-0.205498	0.48978
YP_858162.1 U876_02885	-0.0852207	-0.429869
YP_858161.1 U876_02890	-0.0297326	-0.355803
YP_858160.1 U876_02895	-4	-0.312241
YP_858159.1 U876_02930	-4	-0.84892
YP_858157.1 U876_02940	-0.0252977	-0.133291
YP_858155.1 U876_02950	-0.372367	-0.258045
YP_858154.1 U876_02955	-0.0714709	-0.430095
YP_858153.1 U876_02960	0.0577728	-0.182744
YP_858152.1 U876_02970	0.261552	-0.170311
YP_858151.1 U876_02975	-0.604254	-1.82309
YP_854711.1 U876_02985	-4	-0.318115
YP_858149.1 U876_03040	-1.29267	0.0707581
YP_858146.1 U876_03055	-0.308836	-0.459921
YP_858145.1 U876_03065	-0.208265	1.39386
YP_858144.1 U876_03070	-0.0942351	1.70903
YP_858143.1 U876_03075	-0.240827	1.13778
YP_858141.1 U876_03085	0.200861	0.60244
YP_858140.2 U876_03095	0.569549	0.608582
YP_858138.1 U876_03105	-4	0.0858112
YP_858137.1 U876_03110	0.160089	-0.340893
YP_858136.1 U876_03115	-1.16083	-0.364878
YP_858135.1 U876_03120	0.222541	0.285814
YP_858134.1 U876_03125	-0.287482	-1.76822
YP_858131.1 U876_03140	0.185179	0.656725
YP_858130.1 U876_03145	-0.488929	-0.626437
YP_858129.1 U876_03150	-0.483079	-0.417988
YP_858128.1 U876_03155	-4	-0.35915
YP_858126.1 U876_03165	-4	0.366195
YP_858124.1 U876_03175	-0.016854	0.0869034
YP_858123.1 U876_03180	0.0434553	-0.065419
YP_858121.1 U876_03190	0.0704688	0.538856
YP_858120.1 U876_03195	0.232678	0.364649
YP_858119.1 U876_03200	0.0670333	0.351322
YP_858118.1 U876_03205	-4	0.215448
YP_858117.1 U876_03210	-4	0.314612
YP_858114.1 U876_03225	-0.198299	-0.40514
YP_858111.1 U876_03240	4.8394	4.82082
YP_858109.1 U876_03250	-0.386707	1.46444
YP_858108.1 U876_03255	0.391265	-0.712417
YP_858107.1 U876_03260	0.185304	-0.632707
YP_858106.1 U876_03265	0.0295416	-0.318607
YP_858102.1 U876_03285	-0.831466	-3.07016
YP_858101.1 U876_03290	-0.68392	-2.96585
YP_858098.1 U876_03305	0.278433	0.108528
YP_858097.1 U876_03310	0.0354321	-0.044308
YP_858096.1 U876_03315	0.0701767	-0.19664
YP_858095.1 U876_03320	0.104803	0.00725492
YP_858094.1 U876_03325	0.103578	-0.359852
YP_858093.1 U876_03330	-0.0221898	-0.389955
YP_858092.1 U876_03335	-0.0121719	0.115524
YP_858090.1 U876_03355	-0.81958	-0.349667
YP_858089.1 U876_03360	-0.36721	-0.858589
YP_858088.1 U876_03365	-0.660596	-1.55925
YP_858087.1 U876_03370	-0.522012	-1.74835
YP_858086.1 U876_03375	-0.582085	-1.24973
YP_858085.1 U876_03380	-0.203738	-1.12873
YP_858084.1 U876_03385	-0.291383	-0.966473
YP_858081.1 U876_03400	-4	0.294319
YP_858079.1 U876_03410	0.408871	-0.0512444
YP_858078.1 U876_03415	0.255481	0.467271
YP_858076.1 U876_03425	-0.257321	0.491294
YP_858075.1 U876_03430	0.368268	2.6201
YP_858073.1 U876_03440	-4	0.968823
YP_858072.1 U876_03445	0.250335	-0.424343
YP_858071.1 U876_03450	-1.08023	-0.431588
YP_858069.1 U876_03460	0.108316	1.04508
YP_858068.1 U876_03465	0.0551179	-0.401582
YP_858064.1 U876_03480	0.821998	1.27405
YP_858062.1 U876_03490	0.093983	-0.565646
YP_858059.1 U876_03510	-4	3.49868
YP_858058.1 U876_03515	0.192803	0.0523944
YP_858057.1 U876_03520	0.0891962	-1.18002
YP_858056.1 U876_03525	-0.507388	-0.0766241
YP_858055.1 U876_03530	-0.40444	-0.957714
YP_858054.1 U876_03535	-0.263628	-0.813884
YP_858049.1 U876_03565	-0.367323	0.916906
YP_858044.1 U876_03590	0.191579	-0.957011
YP_858043.1 U876_03595	-0.0974171	-0.79894
YP_858042.1 U876_03600	0.115438	-0.708046
YP_858041.1 U876_03605	0.266261	0.865718
YP_858040.1 U876_03610	0.519029	1.44772
YP_858039.1 U876_03615	0.259139	1.33043
YP_858038.1 U876_03620	-0.412493	4.12821
YP_858037.1 U876_03625	-0.59647	2.6299
YP_858036.1 U876_03630	-0.577946	0.798706
YP_858035.1 U876_03635	-0.104153	0.504964
YP_858034.1 U876_03640	-0.340706	-0.139402
YP_858030.1 U876_03665	0.065888	1.63187
YP_858027.1 U876_03680	0.392053	0.277922
YP_858026.1 U876_03685	0.229231	0.489395
YP_858024.1 U876_03695	-0.765326	0.4197
YP_858020.1 U876_03710	-0.0557338	-0.995725
YP_858019.1 U876_03715	0.287872	0.0642668
YP_858018.1 U876_03720	0.264804	0.00173339
YP_858017.1 U876_03725	0.467981	0.4897
YP_858016.1 U876_03730	-0.256144	-0.277317
YP_858015.1 U876_03735	0.00473945	-0.187624
YP_858013.1 U876_03745	-0.489885	-4.89307
YP_858005.1 U876_03790	0.000855929	0.125777
YP_858001.1 U876_03810	-0.0572665	-0.476436
YP_858000.1 U876_03815	-0.219248	-0.741544
YP_857999.1 U876_03820	-4	-0.574068
YP_857994.1 U876_03845	-4	-0.575903
YP_857993.1 U876_03850	-4	2.07233
YP_857990.1 U876_03865	-0.143179	-0.999802
YP_857988.1 U876_03875	1.30179	-0.36306
YP_857987.1 U876_03880	0.0811909	-0.0161445
YP_857984.1 U876_03915	-0.03514	-0.0513636
YP_857983.1 U876_03920	-0.536216	-0.0391822
YP_857982.1 U876_03925	-0.281824	0.0655528
YP_857979.1 U876_03940	2.22065	4.00157
YP_857978.1 U876_03945	0.123309	0.335194
YP_857974.1 U876_03960	-0.595156	-0.927324
YP_857973.1 U876_03965	-0.186505	-0.751867
YP_857971.1 U876_03975	-4	2.29654
YP_857970.1 U876_03980	0.185173	-0.483266
YP_857968.1 U876_03990	0.0655011	-0.763605
YP_857965.1 U876_04005	-0.0710237	1.06445
YP_857964.1 U876_04015	0.216016	-0.732595
YP_857961.1 U876_04030	0.347152	0.372867
YP_857960.1 U876_04035	0.31088	-0.1695
YP_857958.1 U876_04045	0.472549	0.553703
YP_857957.1 U876_04050	0.567419	1.28128
YP_857954.1 U876_04065	-4	-0.818661
YP_857953.1 U876_04070	-0.0124811	-0.561645
YP_857950.1 U876_04085	0.839831	0.667916
YP_857949.1 U876_04090	0.334602	0.65709
YP_857946.1 U876_04115	-0.903206	-0.796196
YP_857945.1 U876_04120	0.811713	-0.441385
YP_857944.1 U876_04125	0.136622	-1.25612
YP_857940.1 U876_04130	0.00995704	-0.204387
YP_857939.1 U876_04135	-0.469828	-0.111648
YP_857937.1 U876_04145	0.102668	-0.0925069
YP_857936.1 U876_04150	0.0109713	0.0567302
YP_857935.1 U876_04155	0.0366385	-0.215341
YP_857934.1 U876_04185	-0.505989	-0.842425
YP_857933.1 U876_04190	-0.00974062	-0.444719
YP_857932.1 U876_04195	-0.0401701	-1.71235
YP_857930.1 U876_04235	-0.626221	-3.22036
YP_857915.1 U876_04310	-0.0695127	-0.453999
YP_857913.1 U876_04315	-0.285638	-1.74699
YP_857912.1 U876_04320	0.063047	0.348935
YP_857910.1 U876_04330	0.429723	-0.0560783
YP_857909.1 U876_04335	0.285964	0.281395
YP_857907.1 U876_04345	-1.15355	-2.62273
YP_857904.1 U876_04355	-0.0137663	-0.806972
YP_857894.1 U876_04405	-0.0526729	-2.07102
YP_857893.1 U876_04410	-0.843363	-4.15271
YP_857892.1 U876_04415	-1.73204	-3.47165
YP_857890.1 U876_04425	-0.317354	0.0291047
YP_857889.1 U876_04430	0.315015	-0.296262
YP_857888.1 U876_04435	-0.118854	-0.313998
YP_857887.1 U876_04440	0.0943852	-0.448841
YP_857885.1 U876_04450	0.00667975	-0.828706
YP_857884.1 U876_04455	0.0118675	-0.827564
YP_857882.1 U876_04465	0.147967	-0.629618
YP_857880.1 U876_04475	0.12406	-0.903674
YP_857879.1 U876_04480	0.225691	-1.00824
YP_857878.1 U876_04485	0.539892	-0.869707
YP_857877.1 U876_04490	0.0965027	-0.716237
YP_857876.1 U876_04495	0.317047	-0.633223
YP_857875.1 U876_04500	-4	-0.679701
YP_857874.1 U876_04505	0.258795	-0.399931
YP_857873.1 U876_04510	-4	-0.689005
YP_857871.1 U876_04520	0.234067	-0.786591
YP_857870.1 U876_04530	0.405138	0.0374936
YP_857868.1 U876_04540	-4	-0.636866
YP_857866.1 U876_04550	0.364106	-0.178878
YP_857862.1 U876_04570	-0.880764	0.745476
YP_857861.1 U876_04575	-1.16076	1.68786
YP_857860.1 U876_04580	-0.560214	3.18003
YP_857857.1 U876_04595	-0.140458	-0.665858
YP_857856.1 U876_04600	-0.0732282	-1.08228
YP_857855.1 U876_04605	0.40507	0.0325293
YP_857851.1 U876_04615	-0.329237	-0.0526389
YP_857850.1 U876_04620	-0.246888	0.122854
YP_857847.1 U876_04635	0.118921	-0.013098
YP_857845.1 U876_04645	0.602321	0.817105
YP_857836.1 U876_04690	0.0666488	-1.01398
YP_857835.1 U876_04695	-0.29518	-0.863638
YP_857834.1 U876_04700	0.235099	-0.72188
YP_857827.1 U876_04740	0.0106515	-0.671596
YP_857826.1 U876_04745	0.190907	-0.622546
YP_857825.1 U876_04755	0.179864	-1.10773
YP_857823.1 U876_04770	0.342644	-0.222969
YP_857821.1 U876_04780	0.113652	-0.135846
YP_857820.1 U876_04785	-0.0411407	0.0586434
YP_857819.1 U876_04790	0.253268	0.0543988
YP_857816.1 U876_04805	-0.293128	-0.65789
YP_857814.1 U876_04815	-4	1.32787
YP_857813.1 U876_04820	0.61976	1.52508
YP_857812.1 U876_04825	0.375368	0.936702
YP_857810.1 U876_04835	-0.467797	-0.704065
YP_857809.1 U876_04840	0.304443	-0.167033
YP_857808.1 U876_04845	-0.299438	-0.332413
YP_857807.1 U876_04850	0.259695	-0.313259
YP_857805.1 U876_04860	-0.119488	-0.302605
YP_857803.1 U876_04870	-0.112363	0.34551
YP_857798.1 U876_04895	0.284942	-0.555485
YP_857796.1 U876_04915	-0.0774929	-0.166108
YP_857794.1 U876_04925	-0.0549039	-0.952258
YP_857791.1 U876_04940	-0.223311	-0.509935
YP_857790.1 U876_04945	0.0759955	-0.957375
YP_857788.1 U876_04955	-1.05551	-0.415411
YP_857787.1 U876_04960	-4	-1.64738
YP_857786.1 U876_04965	0.215479	-0.100999
YP_857785.1 U876_04970	-0.0773968	-0.688627
YP_857784.1 U876_04975	0.102946	-1.09196
YP_857775.1 U876_05020	-0.810491	-1.3876
YP_857770.1 U876_05050	-0.238178	-1.21767
YP_857768.1 U876_05060	0.132501	0.428206
YP_857767.1 U876_05065	0.105894	0.344383
YP_857766.1 U876_05070	0.288211	-0.258271
YP_857761.1 U876_05090	0.0354345	0.0843252
YP_857756.1 U876_05115	0.501801	0.403589
YP_857754.1 U876_05125	-0.197227	0.932921
YP_857752.1 U876_05135	0.60859	1.04157
YP_857751.1 U876_05140	-0.359044	1.06389
YP_857750.1 U876_05145	0.125588	-0.674552
YP_857749.1 U876_05150	0.306962	-0.54145
YP_857746.1 U876_05165	0.0890983	-0.265062
YP_857745.1 U876_05170	-0.0948744	0.0338908
YP_857744.1 U876_05175	0.0954019	0.30755
YP_857743.1 U876_05180	0.012796	0.324044
YP_857742.1 U876_05185	-4	0.379783
YP_857741.1 U876_05190	0.0672383	-0.0418485
YP_857739.1 U876_05195	-0.150379	-0.477754
YP_857737.1 U876_05205	-4	0.324023
YP_857735.1 U876_05215	-0.172248	-0.155477
YP_857734.1 U876_05220	0.157451	-1.23023
YP_857733.1 U876_05225	-0.0335335	-1.58054
YP_857732.1 U876_05230	-1.65627	-0.764446
YP_857724.1 U876_05270	-0.129273	1.35876
YP_857722.1 U876_05280	-0.656543	-0.894501
YP_857721.1 U876_05285	-0.0713904	-0.862331
YP_857718.1 U876_05300	-0.381731	-1.82116
YP_857716.1 U876_05310	-0.317539	0.0746203
YP_857715.1 U876_05315	0.630193	-0.0519201
YP_857707.1 U876_05355	0.0732534	-0.734603
YP_857704.1 U876_05370	0.116994	0.32114
YP_857703.1 U876_05375	-4	0.999099
YP_857702.1 U876_05380	-4.27865	-4.19783
YP_857701.1 U876_05385	-3.11905	-4.45393
YP_857700.1 U876_05390	-2.84547	-4.75373
YP_857699.1 U876_05395	-2.99785	-5.08407
YP_857698.1 U876_05400	0.289102	0.00497185
YP_857697.1 U876_05405	0.213127	0.164261
YP_857696.1 U876_05410	0.283736	0.164819
YP_857694.1 U876_05420	0.0714185	0.329355
YP_857693.1 U876_05425	0.322988	0.525142
YP_857688.1 U876_05450	0.522047	-0.288266
YP_857687.1 U876_05455	-4	-0.317914
YP_857686.1 U876_05460	0.141441	-0.31968
YP_857679.1 U876_05495	-0.037342	-0.129442
YP_857678.1 U876_05500	-0.0279863	0.288617
YP_857677.1 U876_05505	0.0368035	-0.0779245
YP_857676.1 U876_05510	0.153831	-0.458643
YP_857675.1 U876_05515	0.0220194	-0.469027
YP_857674.1 U876_05520	0.368794	-0.519714
YP_857673.1 U876_05525	-1.11996	0.435515
YP_857671.1 U876_05535	0.105195	1.04597
YP_857670.1 U876_05540	-0.256188	0.857042
YP_857668.1 U876_05550	-0.0147886	0.557541
YP_857667.1 U876_05555	-0.229963	-0.266522
YP_857661.1 U876_05585	-0.635802	-1.82592
YP_857654.1 U876_05660	0.177123	-1.78877
YP_857653.1 U876_05665	-0.191618	-2.62393
YP_857652.1 U876_05675	-4	-1.34612
YP_857651.1 U876_05680	-4	0.0672184
YP_857648.1 U876_05695	-0.0237388	-0.578341
YP_857645.1 U876_05710	-0.136425	-1.39577
YP_857643.1 U876_05720	-3.10601	-4.95307
YP_857642.1 U876_05725	-0.0900072	-0.39688
YP_857641.1 U876_05730	0.262989	-0.436122
YP_857640.1 U876_05740	-0.206995	-0.244514
YP_857639.1 U876_05745	0.104691	0.2497
YP_857631.1 U876_05775	-0.0727986	0.722483
YP_857630.1 U876_05780	-4	0.404094
YP_857628.1 U876_05790	0.135227	0.179975
YP_857627.1 U876_05795	0.0279712	0.305154
YP_857626.1 U876_05800	0.00533192	0.322563
YP_857624.1 U876_05810	-0.106269	-0.50658
YP_857623.1 U876_05815	0.136822	-0.789024
YP_857620.1 U876_05845	0.680559	1.51361
YP_857619.1 U876_05855	-0.0082347	0.563478
YP_857617.1 U876_05875	0.0595465	-0.442339
YP_857613.1 U876_05895	-0.522406	0.141018
YP_857610.1 U876_05910	0.193886	0.498884
YP_857608.1 U876_05920	0.0588615	-0.463833
YP_857607.1 U876_05925	0.0234765	-0.429568
YP_857606.1 U876_05930	0.193556	-0.414371
YP_857605.1 U876_05935	-0.55694	1.105
YP_857604.1 U876_05940	0.036969	-0.575219
YP_857593.1 U876_06000	-0.15062	-0.253474
YP_855992.1 U876_06035	4.11437	1.16001
YP_857584.1 U876_06055	-0.292239	0.00411856
YP_856304.1 U876_06065	0.0376711	0.373905
YP_857580.1 U876_06075	-0.159409	-0.400495
YP_857576.1 U876_06095	-0.723527	-4.9162
YP_857570.1 U876_06130	-4	-1.93606
YP_857568.1 U876_06140	-1.08177	-6.45345
YP_857565.1 U876_06155	-2.01702	-6.25115
YP_857561.1 U876_06175	-0.980092	-2.13283
YP_857555.1 U876_06205	0.173217	-0.890016
YP_857554.1 U876_06210	-0.736981	-1.83258
YP_857552.1 U876_06225	0.0417562	0.0955536
YP_857551.1 U876_06230	0.857809	1.33561
YP_857550.1 U876_06240	0.265787	-0.654866
YP_857548.1 U876_06250	-0.0372599	-0.146696
YP_857547.1 U876_06260	-0.124029	0.287899
YP_857543.1 U876_06285	-0.379788	-0.812875
YP_857542.1 U876_06290	-0.640783	-1.73634
YP_857541.1 U876_06295	-1.74243	-2.0652
YP_857540.1 U876_06300	0.290844	1.99431
YP_857536.1 U876_06320	-0.0330599	-0.0366012
YP_857534.1 U876_06330	-4	0.0655194
YP_857533.1 U876_06335	-0.00311514	0.207058
YP_857532.1 U876_06340	0.0910201	-1.82853
YP_857531.1 U876_06345	0.00619977	-1.48193
YP_857530.1 U876_06360	-0.246086	-0.0337766
YP_857526.1 U876_06385	-0.147623	-0.914014
YP_857524.1 U876_06395	-0.204092	-0.163009
YP_857521.1 U876_06405	0.376168	0.505889
YP_857520.1 U876_06410	0.342679	0.591564
YP_857511.1 U876_06480	0.0246782	-1.60464
YP_857509.1 U876_06490	-0.317836	-2.25714
YP_857500.1 U876_06535	-0.232306	0.0333579
YP_857498.1 U876_06545	-0.83257	0.219246
YP_857497.1 U876_06550	2.60326	6.70588
YP_857496.1 U876_06555	3.7408	5.00857
YP_857495.1 U876_06560	0.745654	-0.00416369
YP_857494.1 U876_06565	0.720036	-0.0861615
YP_857493.1 U876_06570	0.884595	0.293265
YP_857492.1 U876_06575	-0.351803	0.0283749
YP_857491.1 U876_06580	-0.498426	0.640098
YP_857490.1 U876_06590	0.138978	1.034
YP_857488.1 U876_06600	-0.166454	-1.63232
YP_857486.1 U876_06610	-0.17488	-0.565581
YP_857485.1 U876_06615	-1.12903	-2.04095
YP_857484.1 U876_06620	-0.340302	-0.992715
YP_857483.1 U876_06625	0.320613	-1.02679
YP_857482.1 U876_06630	-0.349425	-0.853711
YP_857481.1 U876_06635	-4	-0.406107
YP_857480.1 U876_06640	-0.217473	-0.407864
YP_857472.1 U876_06680	-0.0943011	-0.657167
YP_857470.1 U876_06690	-1.11247	-0.0124657
YP_857464.1 U876_06720	0.359704	-1.07404
YP_857463.1 U876_06725	0.172083	-0.90405
YP_857462.1 U876_06730	-0.192987	-0.655065
YP_857460.1 U876_06740	0.319856	0.804435
YP_857457.1 U876_06755	-0.830601	-0.507154
YP_857455.1 U876_06765	-4	-0.278061
YP_857454.1 U876_06770	-0.255839	-1.34345
YP_857453.1 U876_06775	-4	-1.84325
YP_857452.1 U876_06780	-1.92703	-1.68568
YP_857451.1 U876_06785	-1.35167	-1.71977
YP_857450.1 U876_06790	-0.149692	0.713844
YP_857449.1 U876_06795	0.012686	0.540847
YP_857448.1 U876_06800	-0.739675	0.765378
YP_857445.1 U876_06815	-0.0493151	0.452909
YP_857444.1 U876_06820	1.03526	-0.124065
YP_857439.1 U876_06845	-4	-1.93398
YP_857437.1 U876_06855	-4	-0.337947
YP_857436.1 U876_06860	-0.0977556	-0.447364
YP_857435.1 U876_06870	-1.43502	-1.67953
YP_857432.1 U876_06885	0.374641	0.362675
YP_857431.1 U876_06890	0.422122	0.140539
YP_857430.1 U876_06895	0.69478	0.305338
YP_857429.1 U876_06900	0.707818	0.275285
YP_857427.1 U876_06910	0.828532	0.0299648
YP_857425.1 U876_06915	0.0395018	0.221245
YP_857424.1 U876_06920	0.389219	0.0435618
YP_857422.1 U876_06930	0.113421	0.0890687
YP_857421.1 U876_06935	-0.15342	-0.0582642
YP_857420.1 U876_06940	-0.789647	-1.10975
YP_857416.1 U876_06960	-0.140765	0.952363
YP_857415.1 U876_06965	0.724907	0.386294
YP_857414.1 U876_06970	0.761435	-0.0110619
YP_857413.1 U876_06975	0.842943	-0.329574
YP_857412.1 U876_06980	-0.145287	-0.172987
YP_857411.1 U876_06985	-0.058587	-0.211383
YP_857410.1 U876_06990	0.0809898	-0.215868
YP_857397.1 U876_07020	-0.191233	0.334042
YP_857396.1 U876_07025	0.140553	0.220528
YP_857395.1 U876_07030	0.142559	0.302022
YP_857393.1 U876_07035	-4	0.533317
YP_857383.1 U876_07075	0.316137	-0.055764
YP_857381.1 U876_07085	0.072239	-0.0427541
YP_857378.1 U876_07095	0.170002	0.24152
YP_857377.1 U876_07100	0.379405	0.478602
YP_857376.1 U876_07105	-0.0343112	-1.17417
YP_857375.1 U876_07110	0.106274	0.299786
YP_857374.1 U876_07115	0.210449	0.684888
YP_857373.1 U876_07120	-4	0.668838
YP_857372.1 U876_07125	-0.846536	0.101213
YP_857368.1 U876_07145	-0.892387	-0.891551
YP_857366.1 U876_07155	-2.11177	-2.81044
YP_857365.1 U876_07160	0.226129	0.525242
YP_857364.1 U876_07165	-0.0855305	-0.315202
YP_857361.1 U876_07180	-4	-0.254549
YP_857360.1 U876_07185	-4	-2.24265
YP_857358.1 U876_07195	0.0902319	0.424109
YP_857356.1 U876_07205	0.0589003	0.448635
YP_857355.1 U876_07210	-0.117984	0.0488215
YP_857353.1 U876_07220	0.136148	0.0459016
YP_857352.1 U876_07225	-4	0.49599
YP_857351.1 U876_07230	0.210447	-1.43186
YP_857350.1 U876_07235	0.234896	-1.64512
YP_857349.1 U876_07240	0.0430007	-0.588083
YP_857348.1 U876_07245	0.238137	-1.05227
YP_857347.1 U876_07250	0.167125	-0.717551
YP_857345.1 U876_07260	-4	-0.838502
YP_857344.1 U876_07265	0.0627128	-1.04786
YP_857343.1 U876_07270	0.301883	-1.24852
YP_857342.1 U876_07275	0.181312	-0.661191
YP_857340.1 U876_07285	-0.062655	-0.416231
YP_857339.1 U876_07290	-0.338953	-0.439373
YP_857338.1 U876_07295	-4	-0.782279
YP_857337.1 U876_07300	0.287723	-0.928159
YP_857336.1 U876_07305	-4	-1.1239
YP_857335.1 U876_07310	-1.0471	-1.78258
YP_857334.1 U876_07315	0.197378	0.655808
YP_857333.1 U876_07320	0.201515	0.410501
YP_857331.1 U876_07330	0.192565	0.660262
YP_857330.1 U876_07335	0.000836554	-0.091415
YP_857329.1 U876_07340	-4	-0.29049
YP_857328.1 U876_07345	0.359369	-0.131112
YP_857327.1 U876_07350	0.206799	0.652266
YP_857325.1 U876_07360	0.133209	-2.54127
YP_857323.1 U876_07370	-0.00841478	-0.0470972
YP_857322.1 U876_07375	0.0752788	0.0135436
YP_857321.1 U876_07380	0.4976	0.603707
YP_857318.1 U876_07405	-0.133479	-1.21276
YP_857316.1 U876_07415	0.62941	0.139834
YP_857315.1 U876_07425	0.396519	0.453426
YP_857314.1 U876_07430	-0.273787	0.697721
YP_857313.1 U876_07435	-0.0093303	-0.0545561
YP_857307.1 U876_07460	0.390483	-0.61331
YP_857305.1 U876_07470	0.230781	-0.223156
YP_857301.1 U876_07490	-4	0.160349
YP_857300.1 U876_07495	-0.0967843	0.52253
YP_857295.1 U876_07525	-0.105808	0.283475
YP_857292.1 U876_07540	0.0375501	-0.479585
YP_857291.1 U876_07545	0.308025	0.148891
YP_857290.1 U876_07550	-1.27411	-1.09934
YP_857288.1 U876_07560	0.187693	-0.38031
YP_857283.1 U876_07710	0.193872	-0.450806
YP_857281.1 U876_07720	-2.13285	-0.757679
YP_857280.1 U876_07725	0.285802	-0.546794
YP_857277.1 U876_07740	-0.326699	-0.0866844
YP_857267.1 U876_07950	0.420085	-0.436155
YP_857265.1 U876_07960	-0.0948809	-0.418735
YP_857264.1 U876_07965	0.296095	0.163923
YP_857257.1 U876_08000	-4	1.24549
YP_857253.1 U876_08020	1.05683	1.04335
YP_857251.1 U876_08030	-0.136025	-0.0498237
YP_857249.1 U876_08040	0.4025	-0.591229
YP_857247.1 U876_08050	0.53804	0.0197844
YP_857241.2 U876_08080	0.195709	0.652211
YP_857240.1 U876_08085	0.0221448	0.155679
YP_857239.1 U876_08090	-0.166176	-0.656737
YP_857236.1 U876_08100	-0.0172518	-2.32715
YP_857235.1 U876_08105	-0.0623623	0.0766017
YP_857233.2 U876_08115	0.392449	-0.0439119
YP_857232.1 U876_08120	-0.48267	-5.17607
YP_857229.1 U876_08135	-4	-0.181028
YP_857223.1 U876_08165	0.0053432	0.13189
YP_857220.1 U876_08180	-4	4.27194
YP_857217.1 U876_08195	-0.207515	0.130054
YP_857216.1 U876_08200	-0.428713	0.101078
YP_857215.1 U876_08205	-4	3.07564
YP_857212.1 U876_08220	-0.236058	0.759318
YP_857210.1 U876_08230	-4	1.72856
YP_857209.1 U876_08235	0.0266986	0.409179
YP_857208.1 U876_08240	0.0647912	0.367942
YP_857207.1 U876_08245	-0.251766	0.627263
YP_857203.1 U876_08275	-0.635336	-0.388816
YP_857200.1 U876_08290	0.302368	-1.33092
YP_857199.1 U876_08295	-0.420502	-3.57128
YP_857195.1 U876_08315	1.75585	2.20156
YP_857191.1 U876_08360	-0.617905	0.00638521
YP_857190.1 U876_08365	0.206176	-0.550805
YP_857189.1 U876_08370	0.157388	-0.114105
YP_857187.1 U876_08380	0.149294	-0.119334
YP_857186.1 U876_08385	-0.135423	-0.0784604
YP_857185.1 U876_08390	-0.0573358	-0.0480987
YP_857183.1 U876_08400	-0.906916	0.657568
YP_857178.1 U876_08435	0.4113	1.7255
YP_857174.1 U876_08455	0.0089443	0.184962
YP_857163.1 U876_08510	-0.00360671	0.362145
YP_857161.1 U876_08520	-1.67406	-1.5466
YP_857160.1 U876_08525	-0.0934286	-0.508736
YP_857158.1 U876_08535	-1.3633	-0.441335
YP_857156.1 U876_08545	0.591467	0.333475
YP_857155.1 U876_08550	-0.00421162	0.706248
YP_857154.1 U876_08555	-4	-0.507209
YP_857153.1 U876_08560	0.350215	0.0362176
YP_857152.1 U876_08565	-4	0.172612
YP_857150.1 U876_08575	-0.569007	-0.516662
YP_857149.1 U876_08580	-0.133185	0.391148
YP_857148.1 U876_08585	0.532585	0.61545
YP_857147.1 U876_08590	0.90432	0.622825
YP_857145.1 U876_08600	0.270158	0.977069
YP_857144.1 U876_08605	0.342952	1.24213
YP_857143.1 U876_08610	-4	1.32315
YP_857139.1 U876_08625	0.550344	1.43863
YP_857138.1 U876_08630	0.181505	-0.958423
YP_857136.1 U876_08640	0.310024	0.568137
YP_857134.1 U876_08650	-0.432994	-0.151308
YP_857133.1 U876_08655	0.142092	-0.00403412
YP_857131.1 U876_08665	0.210301	0.312345
YP_857129.1 U876_08675	-0.81858	-1.44223
YP_857125.1 U876_08695	-2.42799	-3.94076
YP_857123.1 U876_08705	-1.09053	-1.10364
YP_857122.1 U876_08710	-0.172096	-0.509838
YP_857120.1 U876_08720	-0.476408	-0.815702
YP_857118.1 U876_08735	-0.70369	-0.67315
YP_857116.1 U876_08745	-0.85558	-1.52405
YP_857114.1 U876_08755	-0.103098	0.0142957
YP_857112.1 U876_08770	0.0981714	-0.0119167
YP_857111.1 U876_09175	0.287911	0.184697
YP_857110.1 U876_09180	-0.200093	-2.84622
YP_857109.1 U876_09185	0.0564516	-0.0129998
YP_857108.1 U876_09190	0.219794	0.0854431
YP_857107.1 U876_09195	-4	0.366879
YP_857106.1 U876_09200	0.159616	0.167383
YP_857104.1 U876_09210	0.338933	0.50456
YP_857100.1 U876_09230	-4	1.98573
YP_857099.1 U876_09235	0.172299	0.217548
YP_857097.1 U876_09245	0.273728	1.33979
YP_857095.1 U876_09255	-2.08166	-1.83564
YP_857094.1 U876_09260	0.183076	0.098169
YP_857090.1 U876_09280	0.0870341	-0.567311
YP_857083.1 U876_09315	-4	0.546693
YP_857080.1 U876_09330	-0.69209	0.763657
YP_857079.1 U876_09335	-4	-0.406229
YP_857078.1 U876_09340	1.01843	1.13254
YP_857077.1 U876_09350	0.112433	-1.02492
YP_857073.1 U876_09370	-0.370142	-0.484591
YP_857061.1 U876_09425	0.162949	0.00284687
YP_857060.1 U876_09430	0.401768	1.28334
YP_857058.1 U876_09440	1.29703	1.80757
YP_857057.1 U876_09445	1.35626	1.68939
YP_857056.1 U876_09450	1.64528	2.38764
YP_857055.1 U876_09455	0.975195	3.28159
YP_857052.1 U876_09480	-0.243758	0.273869
YP_857050.1 U876_09560	-0.267259	-0.332349
YP_857036.1 U876_09630	-2.28253	-5.24658
YP_857033.1 U876_09645	-1.32241	-0.567935
YP_857028.1 U876_09670	-1.77912	-3.68772
YP_857026.1 U876_09680	-1.56158	-3.56786
YP_857025.1 U876_09685	0.816956	-3.45954
YP_857022.1 U876_09700	-4	-3.40547
YP_857021.1 U876_09705	-0.397461	-3.45495
YP_857019.1 U876_09720	-4	-6.33657
YP_857018.1 U876_09725	-1.50928	-6.3126
YP_857017.1 U876_09730	-0.742384	-6.11009
YP_857010.1 U876_09765	-1.94853	-6.32287
YP_857007.1 U876_09785	-0.0613008	-1.10414
YP_857004.1 U876_09800	0.0110339	-0.42854
YP_857003.1 U876_09805	0.249331	-1.11401
YP_857002.1 U876_09810	-1.39762	-1.47554
YP_857001.1 U876_09815	-0.0277048	-1.50583
YP_857000.1 U876_09820	0.126595	0.672813
YP_856999.1 U876_09825	0.101196	-0.161643
YP_856995.1 U876_09845	2.58716	4.11848
YP_856994.1 U876_09850	-4	0.61898
YP_856990.1 U876_09870	3.41833	8.72974
YP_856988.1 U876_09880	3.64237	9.38433
YP_856987.1 U876_09885	4.45496	9.41367
YP_856495.1 U876_09890	2.85751	6.43953
YP_856497.1 U876_09900	3.14493	6.15572
YP_856498.1 U876_09905	-4	6.30765
YP_856499.1 U876_09910	2.271	6.51458
YP_856500.1 U876_09915	4.17071	8.32501
YP_856504.1 U876_09935	0.101908	0.026079
YP_856506.1 U876_09940	-4	1.42499
YP_856507.1 U876_09945	0.222507	0.576838
YP_856508.1 U876_09955	0.402713	0.625142
YP_856509.1 U876_09960	0.675738	0.525271
YP_856510.1 U876_09965	0.603116	0.606596
YP_856511.1 U876_09970	0.374223	0.436392
YP_856512.1 U876_09975	-0.260028	-2.27408
YP_856517.1 U876_10000	2.94804	4.20261
YP_856520.1 U876_10015	0.165744	-1.18893
YP_856527.1 U876_10105	0.881083	0.950539
YP_856528.1 U876_10110	-0.0287817	0.741133
YP_856529.1 U876_10115	0.092177	-0.63709
YP_856530.1 U876_10120	0.515405	0.504418
YP_856532.1 U876_10130	0.726147	1.14881
YP_856533.1 U876_10135	0.24343	-1.51353
YP_856534.1 U876_10140	0.168314	0.406428
YP_856535.1 U876_10145	-4	0.556785
YP_856536.1 U876_10150	0.141245	0.360427
YP_856537.1 U876_10155	0.128746	0.0289028
YP_856538.1 U876_10160	-0.0144474	-0.0839352
YP_856539.1 U876_10165	0.305419	0.675693
YP_856541.1 U876_10175	0.140422	-1.18485
YP_856542.1 U876_10180	-0.103181	0.197406
YP_856544.1 U876_10190	0.152102	-0.12586
YP_856545.1 U876_10195	0.0854266	-0.552248
YP_856546.1 U876_10200	0.21389	-0.67947
YP_856547.1 U876_10205	0.0514329	-0.795463
YP_856600.1 U876_10290	0.105262	-1.91114
YP_856615.1 U876_10370	-4	-1.70286
YP_856621.1 U876_10505	0.129825	0.363505
YP_856627.1 U876_10540	-4	-0.135183
YP_856628.1 U876_10545	0.294366	-0.231714
YP_856629.1 U876_10550	0.00823883	0.672961
YP_856632.1 U876_10565	0.217542	-0.44766
YP_856633.1 U876_10570	0.119474	-0.26525
YP_856636.1 U876_10585	0.352644	1.06868
YP_856637.1 U876_10590	-4	0.428205
YP_856638.1 U876_10620	0.520374	-0.111707
YP_856640.1 U876_10630	0.222601	0.432255
YP_856642.1 U876_10640	0.177352	-0.920819
YP_856643.1 U876_10645	0.0482107	-2.12244
YP_856644.1 U876_10650	-4	-1.76421
YP_856645.1 U876_10655	0.375464	-1.60433
YP_856648.1 U876_10670	-0.645512	-2.45824
YP_856649.1 U876_10675	-0.652421	-2.44898
YP_856651.1 U876_10680	-0.267363	-0.537449
YP_856653.1 U876_10690	-4	0.14895
YP_856655.1 U876_10700	-4	-0.14614
YP_856656.1 U876_10705	-0.359135	0.152854
YP_856657.1 U876_10710	0.00988384	-0.0102012
YP_856659.1 U876_10720	0.331797	-0.112005
YP_856661.1 U876_10730	0.0314534	0.474283
YP_856662.1 U876_10735	-0.478389	0.300726
YP_856663.1 U876_10740	0.0584645	0.174224
YP_856664.1 U876_10745	-0.195404	-0.727099
YP_856665.1 U876_10750	-4	0.136008
YP_856667.1 U876_10760	0.350494	0.281938
YP_856668.1 U876_10765	-0.157896	-0.7294
YP_856669.1 U876_10770	-0.3642	-1.5709
YP_856670.1 U876_10775	0.148479	0.822425
YP_856671.1 U876_10780	0.235244	0.967214
YP_856677.1 U876_10815	-4	0.320023
YP_856680.1 U876_10830	0.162796	-0.214326
YP_856687.2 U876_10875	0.589429	0.148424
YP_856710.1 U876_10995	0.422982	0.797917
YP_856711.1 U876_11000	0.0241352	0.779414
YP_856715.1 U876_11020	-0.161951	0.440048
YP_856717.1 U876_11030	-0.147541	-0.193674
YP_856718.1 U876_11035	-0.771965	-0.573115
YP_856723.1 U876_11055	0.101347	-0.00751854
YP_856725.1 U876_11060	0.12715	0.549385
YP_856726.1 U876_11065	0.156254	0.536048
YP_856728.1 U876_11075	-0.117494	0.779105
YP_856731.1 U876_11220	-4	-4.02072
YP_856732.1 U876_11225	-0.0618522	-0.182458
YP_856734.1 U876_11235	-0.434094	-0.34774
YP_856735.1 U876_11240	0.251778	0.0670453
YP_856736.1 U876_11245	0.0468323	-0.478768
YP_856577.1 U876_11455	0.544379	0.381642
YP_856739.1 U876_11610	1.24375	1.60018
YP_856741.1 U876_11625	0.323966	0.219717
YP_856746.1 U876_11650	-4	-0.836268
YP_856747.1 U876_11655	-0.165075	-0.746549
YP_856748.1 U876_11660	-0.216669	-0.831815
YP_856751.1 U876_11685	0.127596	-0.184225
YP_856753.1 U876_11690	0.0994316	-1.01992
YP_856755.1 U876_11700	0.526821	1.96478
YP_856758.1 U876_11710	-0.165722	0.133677
YP_856759.1 U876_11715	0.0672846	-0.0843886
YP_856760.1 U876_11720	0.0754139	0.13457
YP_856762.1 U876_11730	-0.164098	-0.574707
YP_856763.1 U876_11735	-0.0412933	-0.200606
YP_856764.1 U876_11740	-0.131133	-0.104785
YP_856766.1 U876_11750	0.184644	0.203028
YP_856770.1 U876_11770	0.30636	-0.373295
YP_856772.1 U876_11780	-4	-0.00272857
YP_856773.1 U876_11785	0.419654	-0.315964
YP_856774.1 U876_11790	0.321996	-0.658314
YP_856776.1 U876_11800	0.572841	-0.555092
YP_856777.1 U876_11805	-0.0026155	-0.864862
YP_856779.1 U876_11815	0.109765	-0.250119
YP_856780.1 U876_11820	0.0517301	-0.165198
YP_856781.1 U876_11825	0.358488	-0.213909
YP_856782.1 U876_11830	0.126959	0.148016
YP_856787.1 U876_11850	0.228252	0.357219
YP_856794.1 U876_11895	-0.441214	0.44965
YP_856797.1 U876_11910	-0.742102	0.264006
YP_856798.1 U876_11915	-4	-0.0304911
YP_856802.1 U876_11935	0.243229	0.342266
YP_856803.1 U876_11940	0.176651	-0.714179
YP_856804.1 U876_11945	-4	4.18426
YP_856805.1 U876_11950	0.537988	-0.611195
YP_856806.1 U876_11955	-0.0565505	-0.625496
YP_856810.1 U876_11975	0.0452577	-1.04859
YP_856811.1 U876_11980	-0.608343	-1.6988
YP_856814.1 U876_11995	0.271346	-0.216239
YP_856815.1 U876_12000	-0.138082	-0.399766
YP_856816.1 U876_12005	-0.38671	-0.438343
YP_856819.1 U876_12020	-2.27924	-1.56478
YP_856821.1 U876_12030	-2.14973	-1.57853
YP_856822.1 U876_12035	-0.742902	-0.0470302
YP_856826.1 U876_12055	0.437297	0.648087
YP_856827.1 U876_12060	-1.5969	-0.757812
YP_856828.1 U876_12065	-0.0887306	-0.312587
YP_856829.1 U876_12070	0.297674	0.0657276
YP_856830.1 U876_12075	0.380049	0.142062
YP_856831.1 U876_12080	0.497314	0.148492
YP_856833.1 U876_12090	-0.669703	-2.14953
YP_856835.1 U876_12100	-0.79086	-0.294245
YP_856836.1 U876_12105	0.0186431	-0.129459
YP_856837.1 U876_12110	0.410461	-0.0913269
YP_856842.1 U876_12135	-0.318089	0.826468
YP_856843.1 U876_12140	-4	0.821365
YP_856846.1 U876_12155	-0.00470587	-0.369271
YP_856848.1 U876_12165	-1.11358	-0.515502
YP_856849.1 U876_12170	0.0123816	-0.323348
YP_856853.1 U876_12195	0.038384	-0.28744
YP_856854.1 U876_12200	-0.0923716	-0.56113
YP_856856.1 U876_12210	0.160987	1.22121
YP_856857.1 U876_12215	0.397812	1.68452
YP_856859.1 U876_12225	-0.123158	-1.16015
YP_856869.1 U876_12275	-0.962097	-0.364095
YP_856871.1 U876_12285	-0.727285	-0.859362
YP_856872.1 U876_12290	-0.189698	0.269827
YP_856876.1 U876_12310	-0.440327	0.996517
YP_856878.1 U876_12320	0.466268	-0.802409
YP_856879.1 U876_12325	0.363165	-0.552153
YP_856880.1 U876_12330	-0.0743385	-0.39414
YP_856888.1 U876_12375	-0.86675	-2.32827
YP_856901.1 U876_12435	0.191886	-0.0516439
YP_856902.1 U876_12440	0.168393	-0.110079
YP_856903.1 U876_12445	-4	-0.0901139
YP_856904.1 U876_12450	-0.0184992	0.31732
YP_856905.1 U876_12455	-0.875405	-1.18062
YP_856906.1 U876_12460	-0.651985	-0.860606
YP_856907.1 U876_12465	0.102289	0.597205
YP_856908.1 U876_12470	0.26421	0.233073
YP_856909.1 U876_12475	-4	0.480768
YP_856911.1 U876_12505	0.409159	0.0783042
YP_856912.1 U876_12510	-0.120101	-0.501877
YP_856919.1 U876_12550	0.250501	-0.182657
YP_856921.1 U876_12560	0.576376	1.09967
YP_856922.1 U876_12565	0.111931	0.0208285
YP_856923.1 U876_12570	0.201128	0.303162
YP_856926.1 U876_12585	-0.408928	-1.87649
YP_856927.1 U876_12590	-4	-0.601025
YP_856928.1 U876_12595	-4	-0.439116
YP_856929.1 U876_12600	0.306514	-0.445086
YP_856930.1 U876_12605	-0.413667	0.183603
YP_856932.1 U876_12615	1.29134	0.441006
YP_856933.1 U876_12625	-0.0591105	-0.743466
YP_856934.1 U876_12630	-4	-1.06768
YP_856938.1 U876_12655	-0.196108	0.00792286
YP_856940.1 U876_12670	0.952266	1.65294
YP_856942.1 U876_12680	0.900817	1.56603
YP_856944.1 U876_12690	0.256701	0.0950881
YP_856946.1 U876_12700	-0.903808	-1.31712
YP_856949.1 U876_12720	-1.82041	-2.72906
YP_856951.1 U876_12730	0.718022	0.386841
YP_856952.1 U876_12735	-0.687793	-0.727942
YP_856953.1 U876_12740	0.353912	-0.0501431
YP_856954.1 U876_12745	0.158579	0.595379
YP_856955.1 U876_12750	-0.430977	1.42958
YP_856958.1 U876_12765	0.0442425	-0.240923
YP_856959.1 U876_12770	-0.0921691	0.000303215
YP_856963.1 U876_12790	0.419321	0.487795
YP_856964.1 U876_12800	0.232536	0.501683
YP_856969.1 U876_12825	-4	0.21625
YP_856971.1 U876_12835	0.246271	-0.0691145
YP_856974.1 U876_12850	-1.83187	-5.24908
YP_856975.1 U876_12855	-2.31447	-5.71388
YP_856981.1 U876_12890	-4	-4.55252
YP_856491.1 U876_12935	0.0128466	1.07989
YP_856489.1 U876_12945	0.283485	2.92751
YP_856487.1 U876_12955	-4	0.812104
YP_856775.1 U876_12980	-0.139236	0.0812482
YP_856479.1 U876_12995	0.363599	2.73536
YP_856478.1 U876_13000	0.0239662	1.56144
YP_856477.1 U876_13005	0.230329	0.318009
YP_856476.1 U876_13010	0.317515	0.44394
YP_856474.1 U876_13020	0.326729	-0.325749
YP_856472.1 U876_13030	-1.83806	-2.99519
YP_856463.1 U876_13075	-4	0.0951389
YP_856461.1 U876_13085	-0.548291	1.39737
YP_856459.1 U876_13095	-0.812437	0.98442
YP_856458.1 U876_13100	-0.418255	0.482976
YP_856454.1 U876_13120	-0.0772604	-0.204067
YP_856452.1 U876_13135	-4	0.608362
YP_856451.1 U876_13140	0.199535	-0.755038
YP_856447.1 U876_13160	0.442785	-0.0481425
YP_856446.1 U876_13165	0.247952	-0.122677
YP_856445.1 U876_13170	-4	0.447275
YP_856443.1 U876_13180	-0.429346	0.680002
YP_856442.1 U876_13185	1.36032	1.77694
YP_856430.1 U876_13240	0.0818921	-0.201752
YP_856428.1 U876_13250	-0.920756	-0.53663
YP_856425.1 U876_13265	-0.465858	-0.274627
YP_856423.1 U876_13275	0.350682	-0.182458
YP_856422.1 U876_13280	1.41761	0.130574
YP_856421.1 U876_13285	-0.719152	-0.0594836
YP_856420.1 U876_13290	-0.0260315	-0.748771
YP_856417.1 U876_13305	0.189099	-0.836621
YP_856415.1 U876_13315	0.803888	1.91843
YP_856413.1 U876_13325	0.065553	0.985136
YP_856411.1 U876_13335	-4	0.887129
YP_856410.1 U876_13340	-0.193639	1.01202
YP_856409.1 U876_13345	0.14968	0.857377
YP_856408.1 U876_13350	0.194561	0.0984987
YP_856407.1 U876_13355	3.16477	0.358851
YP_856405.1 U876_13365	-4	0.106957
YP_856404.1 U876_13375	-0.167476	0.274202
YP_856403.1 U876_13380	0.33064	0.522363
YP_856402.1 U876_13385	0.153393	-0.181728
YP_856401.1 U876_13390	0.0473094	-1.77639
YP_856399.1 U876_13400	-0.189964	-0.0521941
YP_856398.1 U876_13405	0.215581	0.129366
YP_856397.1 U876_13410	0.254018	0.0954431
YP_856396.1 U876_13415	0.31029	0.289639
YP_856395.1 U876_13420	-0.158118	-0.0696711
YP_856394.1 U876_13425	0.143	-0.943215
YP_856393.1 U876_13430	0.225377	-0.452481
YP_856392.1 U876_13435	-0.236321	0.519952
YP_856389.1 U876_13450	-0.368407	-1.03682
YP_856385.1 U876_13470	-0.175135	-1.19882
YP_856382.1 U876_13500	0.07688	0.520451
YP_856380.1 U876_13510	0.290676	0.362497
YP_856379.1 U876_13515	0.427689	0.289918
YP_856378.1 U876_13520	0.613788	0.44869
YP_856377.1 U876_13525	0.240015	0.53489
YP_856376.1 U876_13530	0.322412	0.244565
YP_856375.1 U876_13535	0.368911	0.0735265
YP_856374.1 U876_13540	0.398507	-0.0167433
YP_856373.1 U876_13545	0.212505	-0.0227968
YP_856372.1 U876_13550	0.226419	-0.00687825
YP_856371.1 U876_13555	0.128102	0.116544
YP_856369.1 U876_13565	0.31775	-0.0305098
YP_856368.1 U876_13570	-4	-0.076662
YP_856367.1 U876_13575	0.433486	-0.100792
YP_856366.1 U876_13580	0.368297	-0.222714
YP_856363.1 U876_13595	-4	0.188711
YP_856359.1 U876_13625	0.126211	0.322333
YP_856357.1 U876_13635	-0.0747281	-0.671713
YP_856356.1 U876_13640	0.424842	-0.372163
YP_856355.1 U876_13645	0.571141	-0.583108
YP_856354.1 U876_13650	-4	-0.381399
YP_856352.1 U876_13660	-4	0.0865711
YP_856351.1 U876_13665	0.29519	0.23713
YP_856348.1 U876_13680	0.43161	-0.138889
YP_856347.1 U876_13685	0.196474	0.258825
YP_856343.1 U876_13705	0.16972	-0.736078
YP_856342.1 U876_13710	0.501798	1.1993
YP_856337.1 U876_13735	0.0282712	-0.294927
YP_856336.1 U876_13740	0.431912	0.204375
YP_856335.1 U876_13745	0.174492	0.822682
YP_856333.1 U876_13755	-2.13113	-2.15464
YP_856330.1 U876_13770	0.2555	-0.877924
YP_856327.1 U876_13785	-4	-0.516094
YP_856326.1 U876_13790	1.13213	2.20098
YP_856324.1 U876_13800	-4	-0.0688382
YP_856323.1 U876_13805	-0.411415	0.528799
YP_856322.1 U876_13810	-4	0.591039
YP_856321.1 U876_13815	0.484942	0.656708
YP_856319.1 U876_13830	0.205695	0.24504
YP_856317.1 U876_13840	-1.47883	-0.890992
YP_856316.1 U876_13845	-1.82222	-0.904801
YP_856315.1 U876_13850	-2.34277	-1.14771
YP_856314.1 U876_13855	-1.72896	-0.909405
YP_856313.1 U876_13860	-1.80297	-0.318477
YP_856312.1 U876_13865	-4	0.110354
YP_856311.1 U876_13870	-3.14595	0.0363318
YP_856310.1 U876_13875	-1.13853	0.287531
YP_856302.1 U876_13905	0.278757	-2.69818
YP_856301.1 U876_13910	-4	1.53255
YP_856300.1 U876_13915	-1.17238	0.118483
YP_856299.1 U876_13920	0.0188237	0.192515
YP_856298.1 U876_13925	0.140938	-0.0646002
YP_856297.1 U876_13930	0.109965	-0.099337
YP_856296.1 U876_13935	0.345157	-0.0317654
YP_856295.1 U876_13940	0.218798	0.489142
YP_856294.1 U876_13945	0.117121	0.315746
YP_856293.1 U876_13950	0.309626	0.232587
YP_856292.1 U876_13955	-0.0633466	1.21703
YP_856291.1 U876_13960	-0.662029	0.111792
YP_856290.1 U876_13965	0.481478	1.01402
YP_856289.1 U876_13970	0.470981	0.80935
YP_856288.1 U876_13975	0.62456	1.92982
YP_856286.1 U876_13985	0.509191	2.18108
YP_856284.1 U876_13995	0.216843	2.51219
YP_856283.1 U876_14000	0.410145	2.65774
YP_856282.1 U876_14005	2.51251	3.56424
YP_856281.1 U876_14010	0.0698428	-0.176548
YP_856279.1 U876_14020	-2.25125	-2.53426
YP_856278.1 U876_14025	-0.98	-4.32627
YP_856276.1 U876_14035	-0.0548107	0.0750482
YP_856275.1 U876_14040	-0.0266152	0.5094
YP_856274.1 U876_14045	0.660653	-0.551449
YP_856270.1 U876_14065	0.344676	-0.909174
YP_856269.1 U876_14070	-4	-5.33908
YP_856268.1 U876_14075	0.15088	0.193353
YP_856267.1 U876_14080	0.250649	0.67668
YP_856259.1 U876_14110	-0.0428448	0.713899
YP_856256.1 U876_14115	-0.053221	-1.06589
YP_856255.1 U876_14120	-0.754683	-1.5486
YP_856253.1 U876_14130	-0.0410424	-0.422443
YP_856252.1 U876_14135	-0.106325	-0.634505
YP_856251.1 U876_14140	-0.0983344	-0.260957
YP_856250.1 U876_14145	-0.294393	-0.36182
YP_856248.1 U876_14155	0.504075	1.40292
YP_856246.1 U876_14165	-0.24259	0.682144
YP_856245.1 U876_14170	0.245324	1.83823
YP_856242.1 U876_14185	-0.326252	-0.269637
YP_856240.1 U876_14195	0.0442411	0.0506268
YP_858573.1 U876_14200	0.154767	-0.235558
YP_856231.1 U876_14305	0.0865756	0.435666
YP_856230.1 U876_14310	-4	-0.104539
YP_856228.1 U876_14320	0.701922	1.16067
YP_856227.1 U876_14355	0.468947	0.399905
YP_856226.1 U876_14360	0.00325028	-0.0387315
YP_856221.1 U876_14385	0.160175	0.772286
YP_856219.1 U876_14395	0.260471	0.719623
YP_856216.1 U876_14410	0.0950502	-0.718653
YP_856215.1 U876_14420	0.133755	-0.534911
YP_856214.1 U876_14425	-0.442501	-0.530171
YP_856212.1 U876_14435	0.160871	-0.301862
YP_856210.1 U876_14445	-4	0.282073
YP_856208.1 U876_14455	0.620551	0.218238
YP_856206.1 U876_14465	-0.926529	-2.81938
YP_856202.1 U876_14485	0.359407	-0.505017
YP_856201.1 U876_14490	-0.543398	0.441312
YP_856200.1 U876_14495	0.246852	0.547687
YP_856194.1 U876_14525	0.0411636	-0.748333
YP_856193.1 U876_14530	-0.222085	-0.764526
YP_856192.1 U876_14535	-0.0826355	-0.850813
YP_856190.1 U876_14545	-0.270395	-0.109137
YP_856187.1 U876_14560	-0.251725	-1.42096
YP_856185.1 U876_14570	-0.687492	-2.3898
YP_856182.1 U876_14590	0.137117	1.16949
YP_856180.1 U876_14600	-0.516247	-0.387405
YP_856173.1 U876_14635	1.01999	0.267682
YP_856164.1 U876_14680	0.0753588	-0.496874
YP_856157.1 U876_14715	-4	0.56215
YP_856156.1 U876_14720	0.102896	-0.306016
YP_856155.1 U876_14725	-0.878294	-0.83405
YP_856154.1 U876_14730	-0.593054	-1.71097
YP_856149.1 U876_14755	0.0624972	-0.645387
YP_856148.1 U876_14760	-2.36838	-6.22897
YP_856146.1 U876_14770	-0.0295662	-1.06525
YP_856142.1 U876_14790	0.387045	1.00703
YP_856140.1 U876_14800	0.217908	-0.581403
YP_856138.1 U876_14805	0.636354	-1.23983
YP_856136.1 U876_14815	-0.106575	0.339009
YP_856135.1 U876_14820	0.078371	0.584116
YP_856134.1 U876_14825	-4	1.03758
YP_856133.1 U876_14830	0.305597	1.17742
YP_856131.1 U876_14840	-0.034644	1.27832
YP_856130.1 U876_14845	0.218661	0.585613
YP_856129.1 U876_14850	-0.19366	0.398124
YP_856127.1 U876_14860	0.103462	-0.456484
YP_856126.1 U876_14865	-1.4847	-1.22131
YP_856125.1 U876_14870	-2.0444	-1.19708
YP_856122.1 U876_14885	-2.4336	-1.54895
YP_856118.1 U876_14910	-0.0613629	-0.718954
YP_856117.1 U876_14915	0.0429392	-0.398896
YP_856113.1 U876_14935	-0.0976054	0.027929
YP_856112.1 U876_14940	-0.169559	0.00418287
YP_856111.1 U876_14945	0.0604134	-0.00313111
YP_856108.1 U876_14970	0.375729	0.45123
YP_856107.1 U876_14975	0.322399	0.715901
YP_856106.1 U876_14980	0.618721	0.645833
YP_856105.1 U876_14985	0.311992	0.457962
YP_856103.1 U876_14995	0.0315512	0.0464675
YP_856101.1 U876_15005	0.110502	-0.252529
YP_856099.1 U876_15015	-0.0120003	-0.987553
YP_856098.1 U876_15020	-4	-0.924502
YP_856097.1 U876_15025	-0.0127287	-0.608934
YP_856096.1 U876_15030	0.539607	0.925249
YP_856094.1 U876_15040	-2.68409	-0.167024
YP_856092.1 U876_15060	0.101019	-0.202578
YP_856091.1 U876_15065	0.179837	0.191999
YP_856089.1 U876_15075	-0.18522	-0.0278219
YP_856087.1 U876_15085	0.320889	-0.822449
YP_856084.1 U876_15100	0.166569	-0.712555
YP_856080.1 U876_15120	0.21335	-0.301147
YP_856077.1 U876_15125	0.375634	0.72912
YP_856075.1 U876_15135	-0.0857095	-0.867178
YP_856074.1 U876_15140	-0.0395011	-0.97705
YP_856073.1 U876_15145	0.300995	-0.0972336
YP_856071.1 U876_15155	-4	0.133169
YP_856070.1 U876_15160	0.162532	-0.236913
YP_856067.1 U876_15175	-0.205586	-0.182268
YP_856066.1 U876_15180	-0.168298	-0.00511967
YP_856062.1 U876_15200	0.391216	0.375579
YP_856060.1 U876_15215	0.201022	-0.631985
YP_856059.1 U876_15220	0.0753891	-0.157981
YP_856057.1 U876_15230	-4	-0.328251
YP_856056.1 U876_15235	0.0886183	-0.432688
YP_856055.1 U876_15240	-0.00485633	-0.340802
YP_856054.1 U876_15245	0.0619538	-0.195026
YP_856053.1 U876_15250	0.0331452	-0.237589
YP_856052.1 U876_15255	0.578869	0.122083
YP_856051.1 U876_15260	-0.0162043	0.558318
YP_856050.1 U876_15265	0.591453	3.80358
YP_856048.1 U876_15275	-4	-2.66763
YP_856044.1 U876_15295	0.126163	-0.0987576
YP_856043.1 U876_15300	0.628726	0.303525
YP_856041.1 U876_15310	-0.114915	0.633836
YP_856037.1 U876_15330	-0.0893223	-0.272571
YP_856035.1 U876_15350	-0.761569	-1.16127
YP_856033.1 U876_15360	0.0615602	0.414307
YP_856031.1 U876_15370	0.0507804	-0.192078
YP_856029.1 U876_15380	-4	-1.13024
YP_856028.1 U876_15385	-0.647368	-1.43799
YP_856027.1 U876_15390	-1.34286	-2.25918
YP_856026.1 U876_15395	-4	-0.823694
YP_856024.1 U876_15410	-0.0792228	-0.195512
YP_856023.1 U876_15415	-3.69787	-5.69633
YP_856022.1 U876_15420	-4	-0.252783
YP_856019.1 U876_15435	-2.02493	-1.96502
YP_856018.1 U876_15440	-0.671191	-0.342331
YP_856017.1 U876_15445	0.432461	-0.480643
YP_856016.1 U876_15450	0.150416	-0.136982
YP_856015.1 U876_15455	0.519916	-0.169657
YP_856012.1 U876_15470	0.16795	-0.508133
YP_856008.1 U876_15490	0.430882	0.561561
YP_856007.1 U876_15495	-0.182371	-0.094674
YP_856002.1 U876_15520	-0.547578	0.208109
YP_856001.1 U876_15525	-2.5759	-5.62503
YP_856000.1 U876_15530	3.38902	6.44984
YP_855997.1 U876_15545	3.39928	7.63259
YP_855996.1 U876_15550	-4	7.3294
YP_855994.1 U876_15560	3.70196	5.3015
YP_855993.1 U876_15565	3.19354	5.40613
YP_855991.1 U876_15575	3.03186	5.33191
YP_855990.1 U876_15580	3.91521	6.25324
YP_855987.1 U876_15595	2.77139	6.00535
YP_855986.1 U876_15600	1.23481	5.47658
YP_855985.1 U876_15605	0.207365	-0.0268418
YP_855984.1 U876_15610	-4	-0.210644
YP_855983.1 U876_15615	0.209027	0.227988
YP_855982.1 U876_15620	-0.290589	0.00254028
YP_855975.1 U876_15905	-0.160656	0.162094
YP_855973.1 U876_15915	-0.660352	-1.22751
YP_855960.1 U876_15985	-1.95637	-4.50351
YP_855956.1 U876_16005	-0.0513424	0.284785
YP_855955.1 U876_16010	0.0973958	-0.0741328
YP_855953.1 U876_16020	0.0554606	-0.537165
YP_855952.1 U876_16025	0.260684	-0.883723
YP_855951.1 U876_16030	-0.141356	-0.899078
YP_855950.1 U876_16040	0.0126481	-0.836146
YP_855947.1 U876_16055	-0.0366236	0.32909
YP_855945.1 U876_16065	1.2942	2.55377
YP_855944.1 U876_16070	-0.0806433	-0.574441
YP_855943.1 U876_16075	-0.0916217	0.0374906
YP_855942.1 U876_16080	-3.86615	-1.42772
YP_855941.1 U876_16085	-0.238672	-0.571406
YP_855940.1 U876_16090	-0.846376	-1.79162
YP_855939.1 U876_16095	-0.947068	-1.76776
YP_855938.1 U876_16100	-1.42488	-2.3144
YP_855937.1 U876_16105	-1.01621	-2.14656
YP_855936.1 U876_16110	-1.30247	-2.25478
YP_855935.1 U876_16115	-1.9067	-1.89958
YP_855934.1 U876_16120	-1.72254	-1.78956
YP_855932.1 U876_16130	-0.1336	-1.25778
YP_855931.1 U876_16135	0.319692	-0.637855
YP_855930.1 U876_16140	0.140167	-0.609765
YP_855929.1 U876_16145	0.37743	-0.231802
YP_855928.1 U876_16150	-0.0726223	-0.228116
YP_855925.1 U876_16165	0.186056	-0.505141
YP_855923.1 U876_16175	0.418392	-0.636124
YP_855922.1 U876_16180	0.266735	-0.476195
YP_855921.1 U876_16185	0.314591	-0.494662
YP_855920.1 U876_16190	0.011794	-0.375555
YP_855919.1 U876_16195	0.234	-0.246986
YP_855918.1 U876_16200	0.233266	-0.359224
YP_855913.1 U876_16225	-3.91625e-05	-0.581779
YP_855912.1 U876_16230	-0.0838063	-0.545324
YP_855911.1 U876_16235	0.639469	-0.390632
YP_855909.1 U876_16245	0.343131	-0.197516
YP_855906.1 U876_16260	0.390271	0.444425
YP_855905.1 U876_16265	0.273535	0.498629
YP_855904.1 U876_16270	0.406181	0.135006
YP_855902.1 U876_16280	-0.0634667	0.558777
YP_855899.1 U876_16295	-4	0.990166
YP_855898.1 U876_16300	2.72852	1.81088
YP_855896.1 U876_16310	1.82898	1.53392
YP_855895.1 U876_16315	-4	1.48246
YP_855894.1 U876_16320	0.492154	0.50397
YP_855893.1 U876_16325	0.809763	1.02098
YP_855892.1 U876_16330	0.260253	0.327611
YP_855891.1 U876_16335	0.5167	0.237976
YP_855889.1 U876_16345	-1.66889	-2.18327
YP_855888.1 U876_16350	-0.635962	-0.632415
YP_855885.1 U876_16365	0.0766975	1.23949
YP_855884.1 U876_16370	-4	1.33118
YP_855883.1 U876_16375	-0.0293038	-0.0366518
YP_855882.1 U876_16385	0.215876	1.44019
YP_855873.1 U876_16430	-4	0.731659
YP_855870.1 U876_16445	0.407822	0.35816
YP_855859.1 U876_16605	-1.24101	-0.061068
YP_855854.1 U876_16630	-0.360968	0.786432
YP_855853.1 U876_16635	0.121124	-0.0122406
YP_855852.1 U876_16645	0.188615	0.211495
YP_855851.1 U876_16650	0.541404	0.0646973
YP_855850.1 U876_16655	0.396525	-0.0876004
YP_855848.1 U876_16665	-0.263963	0.11731
YP_855842.1 U876_16695	-0.222677	-0.311341
YP_855840.1 U876_16710	0.337085	0.514365
YP_855831.1 U876_16725	-4	1.22319
YP_855829.1 U876_16735	1.93064	0.890244
YP_855828.1 U876_16740	1.87507	1.62132
YP_855826.1 U876_16750	0.148923	0.504821
YP_855825.1 U876_16755	-0.194221	-1.73518
YP_855824.1 U876_16760	0.570429	-0.397406
YP_855822.1 U876_16770	-0.570223	-1.24898
YP_855821.1 U876_16775	0.245567	0.94655
YP_855819.2 U876_16785	0.065445	-0.829379
YP_855816.1 U876_16800	-1.82184	-1.16387
YP_855815.1 U876_16805	0.189269	0.0190458
YP_855812.1 U876_16820	-4	0.607343
YP_855811.1 U876_16825	0.394883	-0.698192
YP_855810.1 U876_16830	0.396405	0.54308
YP_855809.1 U876_16835	0.2984	1.10291
YP_855807.1 U876_16845	0.165614	0.250436
YP_855802.1 U876_16870	-0.0841633	-1.30971
YP_855797.1 U876_16890	0.199839	0.19376
YP_855796.1 U876_16895	0.346523	0.0984987
YP_855794.1 U876_16905	-4	-1.02908
YP_855793.1 U876_16910	0.0353461	0.519921
YP_855788.1 U876_16935	-4	0.474311
YP_855787.1 U876_16940	-4	-0.0105442
YP_855786.1 U876_16945	0.141018	0.0924229
YP_855784.2 U876_16955	-0.490079	1.90517
YP_855781.1 U876_16970	0.382389	0.32529
YP_855776.1 U876_16990	-0.20161	-0.849054
YP_855773.1 U876_17005	-2.20146	-2.39075
YP_855772.1 U876_17010	-2.34706	-3.48704
YP_855769.1 U876_17025	-0.091294	-0.222035
YP_855768.1 U876_17030	0.266757	-0.140831
YP_855767.1 U876_17035	0.494485	0.639809
YP_855765.1 U876_17045	-0.125447	-0.411384
YP_855763.1 U876_17055	0.872986	0.129285
YP_855759.1 U876_17070	-0.331118	-0.170914
YP_855757.1 U876_17080	-4	-0.0398011
YP_857380.1 U876_17105	0.217292	-1.19183
YP_855749.1 U876_17120	-4	-0.697295
YP_855747.1 U876_17130	1.41423	-0.825737
YP_855746.1 U876_17135	1.12559	-0.721459
YP_855745.1 U876_17140	0.176536	0.558432
YP_855737.1 U876_17165	-0.725624	-1.43308
YP_855733.1 U876_17185	-1.93216	-3.86455
YP_855730.1 U876_17200	0.0697673	-0.451218
YP_855726.1 U876_17220	0.0930718	-0.362634
YP_855725.1 U876_17225	0.0183424	-0.382389
YP_855723.1 U876_17235	0.180583	-0.417428
YP_855722.1 U876_17240	0.190992	-0.171212
YP_855721.1 U876_17245	0.340754	-0.251113
YP_855720.1 U876_17255	0.0932598	-0.247067
YP_855719.1 U876_17260	0.106709	-0.0871837
YP_855718.1 U876_17265	0.0366986	0.0339151
YP_855717.1 U876_17270	-0.44821	-0.874972
YP_855716.1 U876_17275	0.528224	-1.4573
YP_855715.1 U876_17280	0.0230483	-1.54892
YP_855714.1 U876_17285	-0.170683	-1.2544
YP_855713.1 U876_17290	0.105476	0.269432
YP_857379.1 U876_17295	0.268346	0.455628
YP_855710.1 U876_17305	-0.605577	-1.66261
YP_855709.1 U876_17310	-0.27906	-1.74615
YP_855708.1 U876_17315	-0.551943	-1.07924
YP_855707.1 U876_17320	-2.25153	-4.6587
YP_855705.1 U876_17330	0.448433	0.0181569
YP_855704.1 U876_17335	-0.988752	0.111342
YP_855703.1 U876_17340	-0.0108242	-0.87329
YP_855700.1 U876_17360	-0.262261	0.174123
YP_855699.1 U876_17365	-4	-0.487736
YP_855697.1 U876_17375	0.149034	-0.24576
YP_855696.1 U876_17380	0.0654441	-0.0403004
YP_855695.1 U876_17385	-0.194309	0.526517
YP_855694.1 U876_17390	-4	0.529979
YP_855693.1 U876_17395	-0.865929	0.0169528
YP_855691.1 U876_17405	-0.15875	-0.632798
YP_855689.1 U876_17415	0.144903	-0.140768
YP_855688.1 U876_17420	0.0706527	-0.0960528
YP_855687.1 U876_17425	0.0537884	-0.00532453
YP_855684.1 U876_17440	-0.284682	-0.80833
YP_855682.1 U876_17450	-0.769871	-1.56489
YP_855680.1 U876_17460	-1.46992	-1.79234
YP_855679.1 U876_17465	-0.685212	-1.73506
YP_855678.1 U876_17470	-0.624684	-1.64422
YP_855677.1 U876_17475	-0.825628	-1.36643
YP_855676.1 U876_17480	-0.542565	-0.383409
YP_855675.1 U876_17485	-0.0177194	-0.841106
YP_855674.1 U876_17490	-0.121405	-0.54411
YP_855673.1 U876_17495	-0.0383866	-0.332313
YP_855672.1 U876_17505	-4	-0.874792
YP_855671.1 U876_17510	-1.41313	-2.13712
YP_855670.1 U876_17515	0.486834	-0.1046
YP_855669.1 U876_17520	0.177222	-0.141145
YP_855656.1 U876_17580	0.067617	-0.29534
YP_855655.1 U876_17585	0.20655	-0.471817
YP_855653.1 U876_17595	-0.0697037	-0.756796
YP_855652.1 U876_17600	-0.857019	0.704011
YP_855643.1 U876_17650	-4	-0.624896
YP_855642.1 U876_17655	-4	-0.711251
YP_855640.1 U876_17665	1.26657	-0.499002
YP_855639.1 U876_17670	0.00141951	-0.566781
YP_855636.1 U876_17685	-4	0.851661
YP_855633.1 U876_17695	0.482119	-1.70598
YP_855632.1 U876_17700	0.218324	-1.82784
YP_855631.1 U876_17705	0.286263	-0.227776
YP_855626.1 U876_17950	0.349112	-0.504271
YP_855594.1 U876_18185	-4	-0.728692
YP_855593.1 U876_18195	-0.0385015	0.364645
YP_855591.1 U876_18205	0.242377	-1.38509
YP_855590.1 U876_18210	0.036925	-0.0348452
YP_855585.1 U876_18230	-2.59766	-2.00843
YP_855584.1 U876_18235	-0.00678858	0.607281
YP_855582.1 U876_18245	-0.198258	-1.31419
YP_855563.1 U876_18335	0.394335	0.494845
YP_855556.1 U876_18365	0.737075	-1.03199
YP_855555.1 U876_18370	-4	0.452733
YP_855554.1 U876_18375	-0.267833	-1.49964
YP_855553.1 U876_18380	0.0256504	-0.889131
YP_855552.1 U876_18385	-0.100371	-1.36229
YP_855550.1 U876_18395	0.320822	0.958519
YP_855549.1 U876_18400	0.491474	-0.604009
YP_855548.1 U876_18405	-4	0.173609
YP_855547.1 U876_18410	-0.480911	-0.169856
YP_855546.1 U876_18415	0.104226	-0.613833
YP_855544.1 U876_18425	-4	-0.163362
YP_855543.1 U876_18430	0.173371	-0.412162
YP_855539.1 U876_18450	-0.258079	-1.78073
YP_855538.1 U876_18455	-0.0177022	-1.80479
YP_855537.1 U876_18460	0.121395	-1.73658
YP_855536.1 U876_18465	-0.101592	-1.38737
YP_855535.1 U876_18470	-0.0673673	-1.20213
YP_855531.1 U876_18490	-4	-0.111323
YP_855529.1 U876_18495	-0.20889	0.835028
YP_855528.1 U876_18500	-0.318476	0.297259
YP_855527.1 U876_18505	0.0432614	0.076615
YP_855526.1 U876_18510	-0.631212	-0.962434
YP_855525.1 U876_18515	-0.283947	-0.615313
YP_855518.1 U876_18545	0.037133	-0.838626
YP_855517.1 U876_18550	-4	1.65697
YP_855516.1 U876_18555	4.38565	8.66457
YP_855515.1 U876_18560	4.31023	4.46198
YP_855513.1 U876_18570	1.7202	1.37642
YP_855512.1 U876_18575	3.35041	5.78203
YP_855511.1 U876_18580	2.48121	5.80442
YP_855510.1 U876_18585	4.41038	7.32086
YP_855509.1 U876_18590	4.52201	7.29952
YP_855497.1 U876_18650	-0.862406	-2.68722
YP_855605.1 U876_18815	-4	-0.655195
YP_855492.1 U876_18945	-0.30006	-0.821272
YP_855491.1 U876_18955	0.167564	-1.33353
YP_855490.1 U876_18960	0.17127	-0.469545
YP_855489.1 U876_18965	-0.118308	-0.322432
YP_855488.1 U876_18970	-0.275939	-0.0961457
YP_855487.1 U876_18975	-0.187308	0.101322
YP_855486.1 U876_18980	0.0354013	-0.251535
YP_855485.1 U876_18985	0.307735	-0.253112
YP_855484.1 U876_18990	0.173031	-0.06876
YP_855482.1 U876_19000	-0.105001	-0.0350487
YP_855480.1 U876_19010	-0.515899	-0.233311
YP_855479.1 U876_19015	-0.0097042	1.69536
YP_855478.1 U876_19020	0.17865	-0.430432
YP_855477.1 U876_19025	0.579717	-0.117751
YP_855472.1 U876_19055	0.199655	-0.345512
YP_855471.1 U876_19060	0.406911	0.654768
YP_855470.1 U876_19065	0.295521	0.122106
YP_855469.1 U876_19070	0.185958	0.212732
YP_855468.1 U876_19075	0.274396	0.212273
YP_855467.1 U876_19080	0.191359	0.191365
YP_855466.1 U876_19085	0.914644	0.0503739
YP_855465.1 U876_19090	0.292675	-0.017951
YP_855464.1 U876_19100	-0.00421784	0.24517
YP_855463.1 U876_19105	0.0162584	0.172751
YP_855462.1 U876_19110	0.389358	0.468053
YP_855461.1 U876_19115	-0.136092	0.291588
YP_855460.1 U876_19120	-0.261039	-0.956408
YP_855459.1 U876_19125	-0.26213	0.838379
YP_855457.1 U876_19135	-4	-0.110705
YP_855455.1 U876_19145	-0.261926	-0.637467
YP_855453.1 U876_19150	-0.0652531	0.432159
YP_855452.1 U876_19155	0.0797088	0.31612
YP_855451.1 U876_19160	0.380885	0.484742
YP_855449.1 U876_19170	0.0523923	0.250043
YP_855448.1 U876_19175	0.0136283	0.160893
YP_855447.1 U876_19180	0.258346	-0.2668
YP_855446.1 U876_19185	-0.0903243	-0.271908
YP_855442.1 U876_19205	-4	0.460665
YP_855441.1 U876_19210	0.782912	-1.15432
YP_855440.1 U876_19215	0.159346	-0.442309
YP_855439.1 U876_19220	0.0806043	-0.297224
YP_855438.1 U876_19225	-0.321151	0.152563
YP_855437.1 U876_19230	-0.0479288	0.167518
YP_855433.1 U876_19245	0.344112	0.0332841
YP_855431.1 U876_19250	0.317593	0.0290944
YP_855428.1 U876_19260	0.304034	0.799346
YP_855424.1 U876_19280	-0.876803	-0.278322
YP_855423.1 U876_19285	-0.372852	0.848098
YP_855422.1 U876_19290	-0.681876	0.897543
YP_855421.1 U876_19295	-1.53905	0.726864
YP_855410.1 U876_19330	-0.333871	1.5911
YP_855409.1 U876_19335	0.361156	3.76155
YP_855408.1 U876_19340	0.00934055	3.62227
YP_855407.1 U876_19345	-1.71376	-3.17316
YP_855406.1 U876_19370	-0.288462	-0.639695
YP_855405.1 U876_19375	-0.290034	-1.01524
YP_855403.1 U876_19390	0.132675	-0.337247
YP_855399.1 U876_19410	-0.163992	0.0262532
YP_855397.1 U876_19420	-2.81812	-3.59035
YP_855396.1 U876_19425	0.845102	0.276633
YP_855390.1 U876_19465	0.189347	0.746081
YP_855389.1 U876_19470	0.214236	0.203784
YP_855388.1 U876_19475	-0.107923	-1.22848
YP_855387.1 U876_19480	-0.0391572	0.120388
YP_855382.1 U876_19505	0.381854	-2.57151
YP_855381.1 U876_19510	-2.71577	-0.502653
YP_855378.1 U876_19535	0.0260412	-0.342036
YP_855376.1 U876_19545	-0.0377371	-1.27401
YP_855374.1 U876_19555	-0.299791	0.0598616
YP_855369.1 U876_19580	0.159058	0.0192773
YP_855368.1 U876_19585	0.293004	-0.200073
YP_855366.1 U876_19595	0.31413	0.0322885
YP_855365.1 U876_19600	-0.0604673	0.15304
YP_855359.1 U876_19630	0.329229	0.735841
YP_855358.1 U876_19635	-0.0966444	-0.0372265
YP_855356.1 U876_19645	0.0767292	-0.0279672
YP_855346.1 U876_19695	-0.0522917	-0.0837018
YP_855344.1 U876_19705	0.0634523	-0.471113
YP_855342.1 U876_19715	0.13471	-0.306135
YP_855341.1 U876_19720	0.0302646	0.0646886
YP_855340.1 U876_19725	0.590698	0.00550054
YP_855339.1 U876_19730	0.797751	-0.579226
YP_855338.1 U876_19735	0.306937	-0.689059
YP_855337.1 U876_19740	1.02753	-0.486316
YP_855336.1 U876_19745	0.0905448	-0.287782
YP_855334.1 U876_19755	-0.492857	-0.691407
YP_855333.1 U876_19760	-0.170642	-0.438525
YP_855330.1 U876_19775	0.217209	-0.155174
YP_855328.1 U876_19785	-0.0781611	0.369709
YP_855327.1 U876_19790	0.133018	0.317572
YP_855324.1 U876_19800	-0.25966	-1.08623
YP_855323.1 U876_19805	-1.05402	-1.11074
YP_855321.1 U876_19815	-4	0.0416103
YP_855318.1 U876_19830	-0.243358	-1.09514
YP_855317.1 U876_19835	0.0117734	-0.195852
YP_855315.1 U876_19845	-0.543654	-2.40872
YP_855313.1 U876_19855	0.24997	0.228064
YP_855311.1 U876_19865	-4	0.855258
YP_855310.1 U876_19870	-0.0903626	0.379179
YP_855308.1 U876_19875	1.0041	1.96169
YP_855307.1 U876_19880	-0.0815369	3.191
YP_855303.1 U876_19900	0.879569	2.34972
YP_855295.1 U876_19965	0.483332	-0.0774924
YP_855294.1 U876_19970	0.110795	-0.116918
YP_855292.1 U876_19985	0.521854	1.43379
YP_855289.1 U876_20000	-0.131247	-0.183594
YP_855288.1 U876_20005	0.125275	-0.43077
YP_855285.1 U876_20035	-0.0694723	-0.964615
YP_855284.1 U876_20040	-0.0835125	-1.13804
YP_855282.1 U876_20050	0.0711658	0.794417
YP_855281.1 U876_20055	0.399451	-0.269317
YP_855280.1 U876_20060	0.0874971	0.705786
YP_855279.1 U876_20065	-0.102637	0.557332
YP_857852.1 U876_20095	0.148079	0.89494
YP_855271.1 U876_20100	-4	0.341427
YP_855270.1 U876_20110	-0.197178	-0.757186
YP_855268.1 U876_20120	-0.425738	-2.88482
YP_855267.1 U876_20125	-0.88342	-3.42573
YP_855266.1 U876_20130	0.57429	0.115915
YP_855265.1 U876_20135	1.80044	-0.607705
YP_855263.1 U876_20145	0.464168	0.429272
YP_855258.1 U876_20160	0.0288673	-0.474597
YP_855257.1 U876_20165	1.25845	3.62256
YP_855251.1 U876_20185	-4	6.804
YP_855250.1 U876_20190	-4	3.85932
YP_855247.1 U876_20205	-0.656051	0.627798
YP_855246.1 U876_20210	0.111026	0.207214
YP_855245.1 U876_20215	0.189936	0.249363
YP_855244.1 U876_20220	0.0393168	0.308777
YP_855243.1 U876_20225	0.0927589	0.419299
YP_855242.1 U876_20230	0.00375861	-0.388205
YP_855241.1 U876_20235	-0.0428929	-0.310108
YP_855239.1 U876_20245	0.0799303	-0.480074
YP_855226.1 U876_20310	-0.000324613	-0.0824855
YP_855223.1 U876_20325	0.328289	-0.181371
YP_855221.1 U876_20335	0.124375	-1.0015
YP_855220.1 U876_20340	-0.0144484	-0.0612275
YP_855217.1 U876_20360	0.251185	-0.523778
YP_855216.1 U876_20365	0.0242458	-0.313097
YP_855215.1 U876_20370	0.0234692	0.0263425
YP_855214.1 U876_20375	0.0827727	-0.276487
YP_855213.1 U876_20380	0.0129788	0.133002
YP_855211.1 U876_20390	-0.137966	-0.577566
YP_855207.1 U876_20410	-0.0169871	-0.0397763
YP_855205.1 U876_20420	0.243022	0.395307
YP_855204.1 U876_20425	-1.06641	-0.442086
YP_855203.1 U876_20430	0.63589	4.32993
YP_855202.1 U876_20435	-4	-1.31468
YP_855201.1 U876_20440	-0.335065	-0.57321
YP_855199.1 U876_20450	0.154404	-1.70063
YP_855198.1 U876_20455	0.176377	-1.36686
YP_855197.1 U876_20460	0.384298	-0.372916
YP_855196.1 U876_20465	-0.208178	-0.83859
YP_855195.1 U876_20470	-0.278743	0.40309
YP_855194.1 U876_20475	0.81233	1.89576
YP_855192.1 U876_20485	1.92362	2.1908
YP_855182.1 U876_20525	-0.0645594	0.583081
YP_855179.1 U876_20545	-0.0922535	-0.122925
YP_855178.1 U876_20550	0.27387	-0.78078
YP_855176.1 U876_20560	-4	-3.03742
YP_855172.1 U876_20580	0.0785627	0.32899
YP_855169.1 U876_20595	0.697342	1.99172
YP_855168.1 U876_20600	-1.25327	-4.28583
YP_855166.1 U876_20610	0.187401	-0.452294
YP_855165.1 U876_20615	-4	-0.498747
YP_855164.1 U876_20620	0.0330073	-0.281185
YP_855163.1 U876_20625	-4	-0.799923
YP_855162.1 U876_20630	0.320994	-1.15535
YP_855160.1 U876_20640	-2.70762	-2.98536
YP_855158.1 U876_20655	-4	0.231133
YP_855157.1 U876_20660	0.699423	0.855047
YP_855156.1 U876_20665	1.33259	3.44017
YP_855153.1 U876_20675	-4	0.960936
YP_855151.1 U876_20685	0.352003	0.382638
YP_855149.1 U876_20695	1.41754	2.48054
YP_855147.1 U876_20710	-0.393783	2.98477
YP_855144.1 U876_20720	-0.467666	4.52729
YP_855142.1 U876_20730	0.143707	3.03019
YP_855138.1 U876_20740	-0.04186	0.517954
YP_855134.1 U876_20750	0.316982	0.991763
YP_855129.1 U876_20770	0.174625	1.17188
YP_855127.1 U876_20780	-4	-1.14045
YP_855124.1 U876_20795	-0.935796	0.305129
YP_855123.1 U876_20805	-0.170418	-0.00691765
YP_855122.1 U876_20810	-4	-0.0723939
YP_855121.1 U876_20815	-0.242122	-1.68926
YP_855119.1 U876_20825	-2.34186	-3.83732
YP_855117.1 U876_20835	-4	0.657594
YP_855116.1 U876_20840	0.267908	0.591478
YP_855112.1 U876_20860	0.590887	0.243002
YP_855111.1 U876_20865	-4	0.104736
YP_855110.1 U876_20870	0.449385	0.441427
YP_855109.1 U876_20875	1.08542	0.736237
YP_855108.1 U876_20880	0.943741	0.521829
YP_855105.1 U876_20900	0.605325	0.524098
YP_855104.1 U876_20905	0.65209	0.384059
YP_855103.1 U876_20910	0.470128	0.29758
YP_855102.1 U876_20915	0.475877	0.28681
YP_855101.1 U876_20920	0.62597	0.534199
YP_855100.1 U876_20925	0.224325	0.389302
YP_855099.1 U876_20930	-0.130853	-0.10754
YP_855098.1 U876_20935	-1.33335	-1.56561
YP_855096.1 U876_20945	0.0941443	-0.490671
YP_855094.1 U876_20955	-0.328378	-0.299543
YP_855093.1 U876_20960	1.03025	0.204858
YP_855090.1 U876_20975	-4	1.21537
YP_855089.1 U876_20980	-0.28485	-0.798349
YP_855088.1 U876_20985	0.347912	-0.918169
YP_855087.1 U876_20990	-0.339321	-1.29455
YP_855078.1 U876_21040	0.48998	0.235095
YP_855076.1 U876_21050	-0.0193816	-0.0947702
YP_855071.1 U876_21075	-0.387103	-0.227032
YP_855068.1 U876_21090	-4	-3.11811
YP_855066.1 U876_21100	-0.000576632	0.315316
YP_855065.1 U876_21105	-4	0.0709889
YP_855062.1 U876_21120	-1.53705	-1.12477
YP_855061.1 U876_21125	-0.443572	-0.422982
YP_855057.1 U876_21140	-0.0174463	-0.499125
YP_855055.1 U876_21150	0.0241744	-0.71951
YP_855054.1 U876_21155	0.146019	-0.62654
YP_855052.1 U876_21165	-0.217331	-1.628
YP_855050.1 U876_21175	-0.788148	-0.0876431
YP_855048.1 U876_21185	-4	8.24229
YP_855043.1 U876_21205	-0.0325265	-0.105542
YP_855039.1 U876_21225	-4	1.55975
YP_855037.1 U876_21235	0.0770987	0.125919
YP_855033.1 U876_21255	-0.0573102	-0.458555
YP_855030.1 U876_21270	-4	2.09077
YP_855028.1 U876_21280	-0.669385	-2.72369
YP_855027.1 U876_21285	-1.76882	-3.54042
YP_855025.1 U876_21295	2.58053	-1.0703
YP_855024.1 U876_21300	-0.139065	0.272854
YP_855022.1 U876_21310	0.237331	-0.439192
YP_855021.1 U876_21315	0.0525972	-0.334532
YP_855017.1 U876_21340	0.00767814	-0.0558622
YP_855015.1 U876_21350	0.109673	-0.0771733
YP_855011.1 U876_21370	-4	-0.292712
YP_855010.1 U876_21375	-0.0750591	0.540617
YP_855008.1 U876_21385	0.351286	0.53632
YP_855006.1 U876_21395	0.297716	0.342553
YP_855004.1 U876_21405	-0.0356948	-0.322418
YP_855002.2 U876_21415	-0.63292	-1.21761
YP_855000.1 U876_21425	-0.272514	-0.490841
YP_854999.1 U876_21430	-0.358844	-0.454143
YP_854997.1 U876_21440	0.254407	-1.77368
YP_854994.1 U876_21455	2.56812	6.07264
YP_854984.1 U876_21505	0.367764	-0.240063
YP_854980.1 U876_21515	-4	-1.13315
YP_854978.1 U876_21525	-4	-0.475113
YP_854968.1 U876_21565	-4	-0.337009
YP_854967.1 U876_21570	-4	0.186756
YP_854965.1 U876_21585	0.160348	0.196887
YP_854964.1 U876_21590	0.235313	0.304354
YP_854963.1 U876_21595	0.117958	0.495839
YP_854962.1 U876_21600	-4	0.29077
YP_854958.1 U876_21710	-0.0109824	0.0263133
YP_854955.1 U876_21725	-0.245964	-0.583761
YP_854946.1 U876_21770	-0.241256	-0.25779
YP_854944.1 U876_21780	0.148795	0.664183
YP_854938.1 U876_21810	-0.114908	0.222393
YP_854936.1 U876_21820	-0.0988943	0.0360089
YP_854935.1 U876_21825	-4	0.105301
YP_854934.1 U876_21830	-4	0.218299
YP_854933.1 U876_21835	-0.0112938	0.076029
YP_854932.1 U876_21840	0.182052	0.133744
YP_854930.1 U876_21850	0.190395	-0.0402541
YP_854929.1 U876_21855	0.0596516	-0.108144
YP_854924.1 U876_21890	-0.777114	-0.319279
YP_854921.1 U876_21905	-0.350692	-0.253561
YP_854919.1 U876_21915	-0.159426	0.0711734
YP_854918.1 U876_21920	-0.417388	-0.117875
YP_854914.1 U876_21940	-4	-0.334665
YP_854905.1 U876_21985	0.22879	0.55576
YP_854904.1 U876_21990	0.841225	0.377335
YP_854903.1 U876_21995	0.701994	-0.161162
YP_854902.1 U876_22000	0.128781	0.160791
YP_854901.1 U876_22005	-0.230089	0.281905
YP_854900.1 U876_22010	-0.0775928	-0.0533461
YP_854899.1 U876_22015	0.35556	0.0622737
YP_854898.1 U876_22020	-4	0.121868
YP_854896.1 U876_22030	-0.143531	0.206206
YP_854895.1 U876_22035	-4	-0.655352
YP_854892.1 U876_22060	-1.81487	-1.27065
YP_854891.1 U876_22065	-1.45036	-1.19077
YP_854890.1 U876_22070	0.213833	0.736046
YP_854888.1 U876_22080	-2.27852	-2.80959
YP_854884.1 U876_22100	-4	0.296814
YP_854878.1 U876_22130	-0.356558	0.116046
YP_854877.1 U876_22135	0.320187	0.486437
YP_854874.1 U876_22150	-0.270095	0.0852946
YP_854872.1 U876_22160	0.307256	0.373446
YP_854871.1 U876_22165	0.554804	-0.168728
YP_854869.1 U876_22180	-0.198519	-0.210035
YP_854867.1 U876_22215	0.00133957	-0.720226
YP_854866.1 U876_22220	-0.0463819	-0.593951
YP_854865.1 U876_22225	-0.168095	-0.45771
YP_854864.1 U876_22230	-0.179296	-0.441479
YP_854862.1 U876_22240	-0.390918	-1.21161
YP_854860.1 U876_22250	-0.233035	-1.3996
YP_854859.1 U876_22255	-0.0852504	-1.37663
YP_854858.1 U876_22260	-0.121227	-1.38424
YP_854857.1 U876_22265	-0.269624	-1.29247
YP_854855.1 U876_22275	-0.151381	-1.09809
YP_854853.1 U876_22285	-0.0880094	-0.947363
YP_854852.1 U876_22290	-0.0965033	-1.59634
YP_854850.1 U876_22295	-0.31556	-1.56347
YP_854848.1 U876_22300	-0.174922	-1.7376
YP_854847.1 U876_22305	-0.223184	-1.76615
YP_854845.1 U876_22310	0.0078346	-1.73957
YP_854843.1 U876_22315	-0.516917	-1.83433
YP_854842.1 U876_22320	-0.142634	-1.7846
YP_854839.1 U876_22335	-0.108939	-1.70268
YP_854836.1 U876_22350	0.452292	-0.598084
YP_854833.1 U876_22365	0.03535	-0.803337
YP_854829.1 U876_22385	0.0919739	0.0375322
YP_854827.1 U876_22395	1.13691	1.4457
YP_854826.1 U876_22400	-0.0712997	-0.605419
YP_854825.1 U876_22405	-0.13563	-0.748227
YP_854824.1 U876_22410	-0.291867	-0.723455
YP_854823.1 U876_22415	-0.134561	-0.405848
YP_855372.1 U876_22420	0.162218	0.185242
YP_854819.1 U876_22430	-0.192755	0.384996
YP_854818.1 U876_22435	-4	0.113906
YP_854817.1 U876_22440	-0.856659	0.753392
YP_854812.1 U876_22460	-0.13595	0.392843
YP_854811.1 U876_22465	-4	0.422151
YP_854810.1 U876_22470	-4	0.887094
YP_854806.1 U876_22490	0.147132	-1.02715
YP_854801.1 U876_22515	0.128898	-0.0179564
YP_854800.1 U876_22520	-0.699459	-0.0342693
YP_854799.1 U876_22525	0.0564811	0.336271
YP_854798.1 U876_22530	-0.189246	0.267135
YP_854797.1 U876_22540	-2.11526	-0.860651
YP_854796.1 U876_22545	-0.0809427	0.345591
YP_854794.1 U876_22555	0.129815	-0.0259627
YP_854793.1 U876_22560	-0.952123	-0.863602
YP_854792.1 U876_22565	-0.145499	-0.583914
YP_854791.1 U876_22570	0.112142	-0.0963193
YP_854790.1 U876_22575	-4	0.419538
YP_854789.1 U876_22580	0.181817	0.280569
YP_854786.1 U876_22595	0.035563	-0.149631
YP_854784.1 U876_22605	0.0157027	-0.0918603
YP_854778.1 U876_22635	-2.04745	-3.9899
YP_854776.1 U876_22645	0.632906	1.51268
YP_854774.1 U876_22655	-0.671871	1.17012
YP_854772.1 U876_22665	-0.226477	1.53434
YP_854770.1 U876_22670	-4	1.42674
YP_854768.1 U876_22680	-4	1.25798
YP_854765.1 U876_22695	-0.174256	0.737489
YP_854763.1 U876_22700	-0.270536	-0.910365
YP_854757.1 U876_22720	0.207663	0.299967
YP_854756.1 U876_22725	0.197934	0.684518
YP_854755.1 U876_22730	-4	0.556486
YP_854746.1 U876_22770	-0.455063	-1.70591
YP_854745.1 U876_22775	-0.013301	-2.06992
YP_854741.1 U876_22800	-0.137118	-1.78239
YP_854740.1 U876_22805	-0.110876	-2.24974
YP_854738.1 U876_22815	-0.163721	1.32522
YP_854731.1 U876_22850	-0.0988344	-0.249609
YP_854729.1 U876_22890	0.0791376	-0.606442
YP_854728.1 U876_22895	-0.222371	0.74843
YP_854727.1 U876_22900	-1.23866	-0.0542354
YP_854723.1 U876_22920	-0.00776716	-0.264673
YP_854721.1 U876_22930	-4	-0.254599
YP_854716.1 U876_22950	-0.247358	0.299007
YP_854715.1 U876_22955	0.0597615	-0.956059
YP_854713.1 U876_22965	0.0193933	0.32636
YP_854712.1 U876_22970	-0.0421561	0.453991
YP_854708.1 U876_22990	-0.259962	-0.813014
YP_854703.1 U876_23015	0.0419185	-0.258123
YP_854702.1 U876_23020	-0.0379761	-0.258211
YP_854701.1 U876_23025	-0.0853226	-0.419339
YP_854700.1 U876_23030	-0.00149314	0.00827932
YP_854699.1 U876_23035	-0.0519517	-0.599471
YP_854698.1 U876_23040	0.070294	-0.220067
YP_854697.1 U876_23045	0.378112	1.12442
YP_854692.1 U876_23070	0.0221204	-0.281021
YP_854691.1 U876_23075	0.29675	-0.449136
YP_854690.1 U876_23080	0.0565815	-0.673543
YP_854689.1 U876_23085	-0.0226923	-0.153569
YP_854686.1 U876_23100	0.401003	2.48872
YP_854681.1 U876_23145	0.213208	0.141832
YP_854678.1 U876_23160	-0.0886666	-0.0262737
YP_854674.1 U876_23180	-0.101879	-0.805733
YP_854672.1 U876_23190	-0.107126	-0.664433
YP_854669.1 U876_23200	-0.569617	0.291462
YP_854668.1 U876_23205	0.0617083	0.250471
YP_854667.1 U876_23210	-0.138189	-0.941893
YP_854663.1 U876_23225	0.0404501	-0.120261
YP_854662.1 U876_23230	-0.130363	-0.342637
YP_854659.1 U876_23255	-0.20632	-0.339585
YP_854657.1 U876_23265	-4	-0.228967
YP_854649.1 U876_23290	-4	1.56457
YP_854645.1 U876_23310	-0.0695433	-0.0108188
YP_854643.1 U876_23315	-4	1.16142
YP_854635.1 U876_23350	-4	0.92626
YP_854633.1 U876_23355	0.871193	0.989136
YP_854631.1 U876_23360	-0.273341	0.0428108
YP_854629.1 U876_23365	-0.0172193	-0.926157
YP_854626.1 U876_23375	-0.0234816	0.232516
YP_854623.1 U876_23390	-0.765259	-0.035496
YP_854622.1 U876_23395	0.133936	0.21748
YP_854621.1 U876_23400	0.219322	0.31621
YP_854618.1 U876_23415	0.357083	-0.419594
YP_854617.1 U876_23420	0.538541	-0.547595
YP_854616.1 U876_23425	0.0436101	-0.0106199
YP_854613.1 U876_23430	-0.860983	-1.64307
YP_854612.1 U876_23435	-0.324693	-1.66888
YP_854611.1 U876_23440	-4	-0.398254
YP_854610.1 U876_23445	0.00108849	-0.458348
YP_854607.1 U876_23460	0.0396192	-0.442723
YP_854604.1 U876_23475	0.247713	-0.238675
YP_858664.1 U876_23510	2.92504	3.6536
YP_858665.1 U876_23515	2.58122	3.97532
YP_858666.1 U876_23520	2.6257	4.45673
YP_858667.1 U876_23525	2.9048	4.79423
YP_858668.1 U876_23530	3.42999	4.82879
YP_858669.1 U876_23535	1.39553	4.94132
YP_858670.1 U876_23540	-4	1.44594
YP_858671.1 U876_24340	-0.363735	-2.47744
YP_858672.1 U876_24345	-0.40408	-0.764313
YP_858673.1 U876_24350	0.887305	1.03817
YP_858675.1 U876_24360	-4	0.64642
YP_858679.1 U876_24380	-0.107867	-1.03981
YP_858680.1 U876_24385	-0.0965013	-1.14465
YP_858681.1 U876_24390	-0.133511	-1.11835
YP_858682.1 U876_24395	-0.327443	-1.1313
YP_858683.1 U876_24400	-0.210779	-1.09461
YP_858684.1 U876_24405	-0.488881	-1.07162
YP_858685.1 U876_24410	-0.209913	-0.958336
YP_858687.1 U876_24420	0.00629478	0.107849
YP_858688.1 U876_24425	0.11958	0.0207389
YP_858689.1 U876_24430	0.349522	0.0593953
YP_858691.1 U876_24440	1.56757	2.82634
YP_858692.1 U876_24445	2.45736	5.36624
YP_858693.1 U876_24450	3.64184	3.8927
YP_858694.1 U876_24455	2.69845	3.49579
YP_858695.1 U876_24460	2.53031	4.1457
YP_858698.1 U876_24475	-0.1261	-0.825885
YP_858700.1 U876_24480	-0.26954	-0.258408
YP_858702.1 U876_24490	0.0764848	1.76388
YP_858703.1 U876_24495	-0.0973285	2.61389
YP_858704.1 U876_24500	0.155609	3.6807
