# Supplementary material for: Comparative transcriptomic and proteomic analyses reveal upregulated expression of virulence and iron transport factors of Aeromonas hydrophila under iron limitation
Source: BMC Microbiol. 2018 Jun 4;18:52. doi: 10.1186/s12866-018-1178-8 (PMC5987420; doi:10.1186/s12866-018-1178-8)
Supplement: Supplementary file 2 — Excel S2. The enriched DEGs GO terms between control and iron-limitation groups using bioinformatics methods. (XLSX 42 kb) [file 12866_2018_1178_MOESM2_ESM.xlsx]

## Sheet: additional file 4 Table S4 GO D
iD	Term	category	ListHits	ListTotal	PopHits	PopTotal	p	FDR	Enrichment_score	GeneID
GO:0000918	barrier septum site selection	biological_process	1	195	1	1926	0	0	9.87692	YP_855993.1
GO:0001666	response to hypoxia	biological_process	1	195	1	1926	0	0	9.87692	YP_855747.1
GO:0001907	killing by symbiont of host cells	biological_process	1	195	1	1926	0	0	9.87692	YP_855898.1
GO:0001921	positive regulation of receptor recycling	biological_process	1	195	1	1926	0	0	9.87692	YP_855747.1
GO:0003100	regulation of systemic arterial blood pressure by endothelin	biological_process	1	195	1	1926	0	0	9.87692	YP_855747.1
GO:0003690	double-stranded DNA binding	molecular_function	3	195	3	1926	0	0	9.87692	YP_854778.1;YP_855204.1;YP_856282.1
GO:0003861	3-isopropylmalate dehydratase activity	molecular_function	2	195	2	1926	0	0	9.87692	YP_855420.1;YP_855421.1
GO:0003994	aconitate hydratase activity	molecular_function	1	195	1	1926	0	0	9.87692	YP_858295.2
GO:0004076	biotin synthase activity	molecular_function	1	195	1	1926	0	0	9.87692	YP_856027.1
GO:0004130	cytochrome-c peroxidase activity	molecular_function	1	195	1	1926	0	0	9.87692	YP_857892.1
GO:0004324	ferredoxin-NADP+ reductase activity	molecular_function	1	195	1	1926	0	0	9.87692	YP_855257.1
GO:0004325	ferrochelatase activity	molecular_function	1	195	1	1926	0	0	9.87692	YP_857002.1
GO:0004585	ornithine carbamoyltransferase activity	molecular_function	1	195	1	1926	0	0	9.87692	YP_858515.1
GO:0004612	phosphoenolpyruvate carboxykinase (ATP) activity	molecular_function	1	195	1	1926	0	0	9.87692	YP_855098.1
GO:0004618	phosphoglycerate kinase activity	molecular_function	1	195	1	1926	0	0	9.87692	YP_855323.1
GO:0004620	phospholipase activity	molecular_function	1	195	1	1926	0	0	9.87692	YP_855898.1
GO:0004872	receptor activity	molecular_function	7	195	7	1926	0	0	9.87692	YP_854601.1;YP_854994.1;YP_855027.1;YP_855516.1;YP_856500.1;YP_858397.1;YP_858692.1
GO:0005363	maltose transmembrane transporter activity	molecular_function	1	195	1	1926	0	0	9.87692	YP_856203.1
GO:0005381	iron ion transmembrane transporter activity	molecular_function	1	195	1	1926	0	0	9.87692	YP_857056.1
GO:0005765	lysosomal membrane	cellular_component	1	195	1	1926	0	0	9.87692	YP_855747.1
GO:0005768	endosome	cellular_component	1	195	1	1926	0	0	9.87692	YP_855747.1
GO:0005769	early endosome	cellular_component	1	195	1	1926	0	0	9.87692	YP_855747.1
GO:0005993	trehalose catabolic process	biological_process	1	195	1	1926	0	0	9.87692	YP_858266.1
GO:0006001	fructose catabolic process	biological_process	1	195	1	1926	0	0	9.87692	YP_855257.1
GO:0006120	mitochondrial electron transport, NADH to ubiquinone	biological_process	1	195	1	1926	0	0	9.87692	YP_856313.1
GO:0006122	mitochondrial electron transport, ubiquinol to cytochrome c	biological_process	1	195	1	1926	0	0	9.87692	YP_858341.1
GO:0006413	translational initiation	biological_process	1	195	1	1926	0	0	9.87692	YP_857253.1
GO:0006461	protein complex assembly	biological_process	1	195	1	1926	0	0	9.87692	YP_857028.1
GO:0006528	asparagine metabolic process	biological_process	1	195	1	1926	0	0	9.87692	YP_858271.1
GO:0006531	aspartate metabolic process	biological_process	1	195	1	1926	0	0	9.87692	YP_855398.1
GO:0006554	lysine catabolic process	biological_process	1	195	1	1926	0	0	9.87692	YP_855733.1
GO:0006567	threonine catabolic process	biological_process	1	195	1	1926	0	0	9.87692	YP_856472.1
GO:0006825	copper ion transport	biological_process	1	195	1	1926	0	0	9.87692	YP_858645.1
GO:0006827	high-affinity iron ion transmembrane transport	biological_process	1	195	1	1926	0	0	9.87692	YP_857056.1
GO:0006915	apoptotic process	biological_process	1	195	1	1926	0	0	9.87692	YP_855747.1
GO:0007507	heart development	biological_process	1	195	1	1926	0	0	9.87692	YP_855747.1
GO:0008061	chitin binding	molecular_function	1	195	1	1926	0	0	9.87692	YP_855149.1
GO:0008113	peptide-methionine (S)-S-oxide reductase activity	molecular_function	1	195	1	1926	0	0	9.87692	YP_857078.1
GO:0008121	ubiquinol-cytochrome-c reductase activity	molecular_function	2	195	2	1926	0	0	9.87692	YP_858341.1;YP_858342.1
GO:0008177	succinate dehydrogenase (ubiquinone) activity	molecular_function	3	195	3	1926	0	0	9.87692	YP_856456.1;YP_856457.1;YP_857700.1
GO:0008478	pyridoxal kinase activity	molecular_function	1	195	1	1926	0	0	9.87692	YP_856932.1
GO:0008479	queuine tRNA-ribosyltransferase activity	molecular_function	1	195	1	1926	0	0	9.87692	YP_856271.1
GO:0008667	2,3-dihydro-2,3-dihydroxybenzoate dehydrogenase activity	molecular_function	1	195	1	1926	0	0	9.87692	YP_856989.1
GO:0008668	(2,3-dihydroxybenzoyl)adenylate synthase activity	molecular_function	1	195	1	1926	0	0	9.87692	YP_856992.1
GO:0008788	alpha,alpha-phosphotrehalase activity	molecular_function	1	195	1	1926	0	0	9.87692	YP_858266.1
GO:0008797	aspartate ammonia-lyase activity	molecular_function	1	195	1	1926	0	0	9.87692	YP_855398.1
GO:0008804	carbamate kinase activity	molecular_function	1	195	1	1926	0	0	9.87692	YP_858516.1
GO:0008901	ferredoxin hydrogenase activity	molecular_function	2	195	2	1926	0	0	9.87692	YP_857036.1;YP_857039.1
GO:0008908	isochorismatase activity	molecular_function	1	195	1	1926	0	0	9.87692	YP_856991.1
GO:0008935	1,4-dihydroxy-2-naphthoyl-CoA synthase activity	molecular_function	1	195	1	1926	0	0	9.87692	YP_855062.1
GO:0008940	nitrate reductase activity	molecular_function	1	195	1	1926	0	0	9.87692	YP_856122.1
GO:0008942	nitrite reductase [NAD(P)H] activity	molecular_function	2	195	2	1926	0	0	9.87692	YP_858542.1;YP_858543.1
GO:0008998	ribonucleoside-triphosphate reductase activity	molecular_function	1	195	1	1926	0	0	9.87692	YP_855772.1
GO:0009239	enterobactin biosynthetic process	biological_process	3	195	3	1926	0	0	9.87692	YP_856989.1;YP_856991.1;YP_856992.1
GO:0009316	3-isopropylmalate dehydratase complex	cellular_component	1	195	1	1926	0	0	9.87692	YP_855420.1
GO:0009337	sulfite reductase complex (NADPH)	cellular_component	1	195	1	1926	0	0	9.87692	YP_857861.1
GO:0009344	nitrite reductase complex [NAD(P)H]	cellular_component	2	195	2	1926	0	0	9.87692	YP_858542.1;YP_858543.1
GO:0009375	ferredoxin hydrogenase complex	cellular_component	1	195	1	1926	0	0	9.87692	YP_857039.1
GO:0009443	pyridoxal 5'-phosphate salvage	biological_process	1	195	1	1926	0	0	9.87692	YP_856932.1
GO:0009686	gibberellin biosynthetic process	biological_process	1	195	1	1926	0	0	9.87692	YP_858071.1
GO:0009706	chloroplast inner membrane	cellular_component	1	195	1	1926	0	0	9.87692	YP_857057.1
GO:0009897	external side of plasma membrane	cellular_component	1	195	1	1926	0	0	9.87692	YP_855747.1
GO:0010613	positive regulation of cardiac muscle hypertrophy	biological_process	1	195	1	1926	0	0	9.87692	YP_855747.1
GO:0010814	substance P catabolic process	biological_process	1	195	1	1926	0	0	9.87692	YP_855747.1
GO:0010816	calcitonin catabolic process	biological_process	1	195	1	1926	0	0	9.87692	YP_855747.1
GO:0015232	heme transporter activity	molecular_function	2	195	2	1926	0	0	9.87692	YP_855934.1;YP_855937.1
GO:0015235	cobalamin transporter activity	molecular_function	1	195	1	1926	0	0	9.87692	YP_854601.1
GO:0015343	siderophore transmembrane transporter activity	molecular_function	3	195	3	1926	0	0	9.87692	YP_855027.1;YP_856500.1;YP_858665.1
GO:0015344	siderophore uptake transmembrane transporter activity	molecular_function	2	195	2	1926	0	0	9.87692	YP_854994.1;YP_858397.1
GO:0015481	maltose transporting porin activity	molecular_function	1	195	1	1926	0	0	9.87692	YP_855707.1
GO:0015556	C4-dicarboxylate transmembrane transporter activity	molecular_function	2	195	2	1926	0	0	9.87692	YP_855397.1;YP_856023.1
GO:0015574	trehalose transmembrane transporter activity	molecular_function	1	195	1	1926	0	0	9.87692	YP_858267.1
GO:0015623	iron-chelate-transporting ATPase activity	molecular_function	2	195	2	1926	0	0	9.87692	YP_856497.1;YP_858694.1
GO:0015771	trehalose transport	biological_process	1	195	1	1926	0	0	9.87692	YP_858267.1
GO:0015886	heme transport	biological_process	2	195	2	1926	0	0	9.87692	YP_855934.1;YP_855935.1
GO:0015891	siderophore transport	biological_process	1	195	1	1926	0	0	9.87692	YP_858692.1
GO:0015942	formate metabolic process	biological_process	1	195	1	1926	0	0	9.87692	YP_857565.1
GO:0015979	photosynthesis	biological_process	1	195	1	1926	0	0	9.87692	YP_858658.1
GO:0015995	chlorophyll biosynthetic process	biological_process	1	195	1	1926	0	0	9.87692	YP_857057.1
GO:0016151	nickel cation binding	molecular_function	3	195	3	1926	0	0	9.87692	YP_857016.1;YP_857028.1;YP_857036.1
GO:0016486	peptide hormone processing	biological_process	1	195	1	1926	0	0	9.87692	YP_855747.1
GO:0016627	oxidoreductase activity, acting on the CH-CH group of donors	molecular_function	1	195	1	1926	0	0	9.87692	YP_857699.1
GO:0017003	protein-heme linkage	biological_process	1	195	1	1926	0	0	9.87692	YP_855936.1
GO:0017046	peptide hormone binding	molecular_function	1	195	1	1926	0	0	9.87692	YP_855747.1
GO:0019008	molybdopterin synthase complex	cellular_component	1	195	1	1926	0	0	9.87692	YP_856119.1
GO:0019229	regulation of vasoconstriction	biological_process	1	195	1	1926	0	0	9.87692	YP_855747.1
GO:0019333	denitrification pathway	biological_process	1	195	1	1926	0	0	9.87692	YP_856126.1
GO:0019536	vibriobactin metabolic process	biological_process	1	195	1	1926	0	0	9.87692	YP_857496.1
GO:0019546	arginine deiminase pathway	biological_process	1	195	1	1926	0	0	9.87692	YP_858516.1
GO:0019629	propionate catabolic process, 2-methylcitrate cycle	biological_process	1	195	1	1926	0	0	9.87692	YP_858295.2
GO:0019932	second-messenger-mediated signaling	biological_process	1	195	1	1926	0	0	9.87692	YP_858136.1
GO:0030819	positive regulation of cAMP biosynthetic process	biological_process	1	195	1	1926	0	0	9.87692	YP_855747.1
GO:0031177	phosphopantetheine binding	molecular_function	3	195	3	1926	0	0	9.87692	YP_856987.1;YP_856988.1;YP_856990.1
GO:0031236	extrinsic component of periplasmic side of plasma membrane	cellular_component	1	195	1	1926	0	0	9.87692	YP_857039.1
GO:0031250	anaerobic ribonucleoside-triphosphate reductase complex	cellular_component	2	195	2	1926	0	0	9.87692	YP_855772.1;YP_855773.1
GO:0031302	intrinsic component of endosome membrane	cellular_component	1	195	1	1926	0	0	9.87692	YP_855747.1
GO:0031982	vesicle	cellular_component	1	195	1	1926	0	0	9.87692	YP_855747.1
GO:0031992	energy transducer activity	molecular_function	1	195	1	1926	0	0	9.87692	YP_858665.1
GO:0033093	Weibel-Palade body	cellular_component	1	195	1	1926	0	0	9.87692	YP_855747.1
GO:0033212	iron assimilation	biological_process	3	195	3	1926	0	0	9.87692	YP_855027.1;YP_856500.1;YP_857496.1
GO:0033573	high-affinity iron permease complex	cellular_component	1	195	1	1926	0	0	9.87692	YP_857056.1
GO:0033717	gluconate 2-dehydrogenase (acceptor) activity	molecular_function	1	195	1	1926	0	0	9.87692	YP_857452.1
GO:0033748	hydrogenase (acceptor) activity	molecular_function	2	195	2	1926	0	0	9.87692	YP_857036.1;YP_857039.1
GO:0033983	diaminobutyrate decarboxylase activity	molecular_function	1	195	1	1926	0	0	9.87692	YP_857470.1
GO:0034219	carbohydrate transmembrane transport	biological_process	1	195	1	1926	0	0	9.87692	YP_857290.1
GO:0034959	endothelin maturation	biological_process	1	195	1	1926	0	0	9.87692	YP_855747.1
GO:0035438	cyclic-di-GMP binding	molecular_function	1	195	1	1926	0	0	9.87692	YP_858136.1
GO:0035975	carbamoyl phosphate catabolic process	biological_process	1	195	1	1926	0	0	9.87692	YP_858516.1
GO:0035994	response to muscle stretch	biological_process	1	195	1	1926	0	0	9.87692	YP_855747.1
GO:0036094	small molecule binding	molecular_function	1	195	1	1926	0	0	9.87692	YP_855510.1
GO:0042279	nitrite reductase (cytochrome, ammonia-forming) activity	molecular_function	1	195	1	1926	0	0	9.87692	YP_856978.1
GO:0042312	regulation of vasodilation	biological_process	1	195	1	1926	0	0	9.87692	YP_855747.1
GO:0042651	thylakoid membrane	cellular_component	1	195	1	1926	0	0	9.87692	YP_855192.1
GO:0042733	embryonic digit morphogenesis	biological_process	1	195	1	1926	0	0	9.87692	YP_855747.1
GO:0042884	microcin transport	biological_process	1	195	1	1926	0	0	9.87692	YP_858693.1
GO:0042912	colicin transmembrane transporter activity	molecular_function	2	195	2	1926	0	0	9.87692	YP_855027.1;YP_856500.1
GO:0042958	maltodextrin transmembrane transporter activity	molecular_function	1	195	1	1926	0	0	9.87692	YP_855707.1
GO:0043213	bacteriocin transport	biological_process	1	195	1	1926	0	0	9.87692	YP_858665.1
GO:0043583	ear development	biological_process	1	195	1	1926	0	0	9.87692	YP_855747.1
GO:0043610	regulation of carbohydrate utilization	biological_process	1	195	1	1926	0	0	9.87692	YP_858267.1
GO:0045148	tripeptide aminopeptidase activity	molecular_function	1	195	1	1926	0	0	9.87692	YP_856148.1
GO:0045272	plasma membrane respiratory chain complex I	cellular_component	1	195	1	1926	0	0	9.87692	YP_856315.1
GO:0045275	respiratory chain complex III	cellular_component	1	195	1	1926	0	0	9.87692	YP_858341.1
GO:0045282	plasma membrane succinate dehydrogenase complex	cellular_component	1	195	1	1926	0	0	9.87692	YP_856456.1
GO:0045543	gibberellin 2-beta-dioxygenase activity	molecular_function	1	195	1	1926	0	0	9.87692	YP_858071.1
GO:0045745	positive regulation of G-protein coupled receptor protein signaling pathway	biological_process	1	195	1	1926	0	0	9.87692	YP_855747.1
GO:0046892	peptidyl-S-carbamoyl-L-cysteine dehydration	biological_process	1	195	1	1926	0	0	9.87692	YP_857026.1
GO:0047456	2-methylisocitrate dehydratase activity	molecular_function	1	195	1	1926	0	0	9.87692	YP_858295.2
GO:0047527	2,3-dihydroxybenzoate-serine ligase activity	molecular_function	2	195	2	1926	0	0	9.87692	YP_856991.1;YP_856992.1
GO:0047808	D(-)-tartrate dehydratase activity	molecular_function	1	195	1	1926	0	0	9.87692	YP_856949.1
GO:0048471	perinuclear region of cytoplasm	cellular_component	1	195	1	1926	0	0	9.87692	YP_855747.1
GO:0050136	NADH dehydrogenase (quinone) activity	molecular_function	1	195	1	1926	0	0	9.87692	YP_856311.1
GO:0050626	trimethylamine-N-oxide reductase (cytochrome c) activity	molecular_function	1	195	1	1926	0	0	9.87692	YP_858474.1
GO:0051060	pullulanase activity	molecular_function	1	195	1	1926	0	0	9.87692	YP_855168.1
GO:0051065	CTP reductase activity	molecular_function	1	195	1	1926	0	0	9.87692	YP_855772.1
GO:0051188	cofactor biosynthetic process	biological_process	1	195	1	1926	0	0	9.87692	YP_857028.1
GO:0052851	ferric-chelate reductase (NADPH) activity	molecular_function	1	195	1	1926	0	0	9.87692	YP_857496.1
GO:0060037	pharyngeal system development	biological_process	1	195	1	1926	0	0	9.87692	YP_855747.1
GO:0061597	cyclic pyranopterin monophosphate synthase activity	molecular_function	1	195	1	1926	0	0	9.87692	YP_856119.1
GO:0070372	regulation of ERK1 and ERK2 cascade	biological_process	1	195	1	1926	0	0	9.87692	YP_855747.1
GO:0070992	translation initiation complex	cellular_component	1	195	1	1926	0	0	9.87692	YP_857253.1
GO:0071890	bicarbonate binding	molecular_function	1	195	1	1926	0	0	9.87692	YP_855062.1
GO:0090589	protein-phosphocysteine-trehalose phosphotransferase system transporter activity	molecular_function	1	195	1	1926	0	0	9.87692	YP_858267.1
GO:1990216	positive regulation by symbiont of host transcription	biological_process	1	195	1	1926	0	0	9.87692	YP_855898.1
GO:0051539	4 iron, 4 sulfur cluster binding	molecular_function	30	195	57	1926	1.86557e-17	5.17214e-17	5.19838	YP_854827.1;YP_855421.1;YP_855773.1;YP_855900.1;YP_856027.1;YP_856119.1;YP_856122.1;YP_856311.1;YP_856313.1;YP_856314.1;YP_856317.1;YP_856457.1;YP_856949.1;YP_856976.1;YP_856980.1;YP_857010.1;YP_857016.1;YP_857018.1;YP_857038.1;YP_857039.1;YP_857158.1;YP_857565.1;YP_857700.1;YP_857732.1;YP_857861.1;YP_858149.1;YP_858235.1;YP_858295.2;YP_858542.1;YP_858641.1
GO:0055072	iron ion homeostasis	biological_process	13	195	15	1926	1.05746e-13	2.91165e-13	8.56	YP_854994.1;YP_855192.1;YP_855509.1;YP_855510.1;YP_855516.1;YP_856495.1;YP_856497.1;YP_856499.1;YP_857056.1;YP_858397.1;YP_858692.1;YP_858694.1;YP_858695.1
GO:0005506	iron ion binding	molecular_function	19	195	36	1926	8.69229e-12	2.37707e-11	5.21282	YP_854778.1;YP_854797.1;YP_854827.1;YP_854994.1;YP_855204.1;YP_855900.1;YP_856027.1;YP_856122.1;YP_856282.1;YP_856311.1;YP_856317.1;YP_856821.1;YP_856978.1;YP_857452.1;YP_857732.1;YP_858071.1;YP_858473.1;YP_858658.1;YP_858692.1
GO:0020037	heme binding	molecular_function	14	195	21	1926	2.28078e-11	6.19509e-11	6.58462	YP_854797.1;YP_855934.1;YP_855937.1;YP_856126.1;YP_856821.1;YP_856978.1;YP_857452.1;YP_857788.1;YP_857861.1;YP_857892.1;YP_858340.1;YP_858473.1;YP_858542.1;YP_858658.1
GO:0048038	quinone binding	molecular_function	9	195	10	1926	9.16341e-11	2.47228e-10	8.88923	YP_856310.1;YP_856311.1;YP_856313.1;YP_856314.1;YP_856315.1;YP_856316.1;YP_856317.1;YP_857016.1;YP_857018.1
GO:0006811	ion transport	biological_process	15	195	26	1926	1.45374e-10	3.89601e-10	5.69822	YP_854601.1;YP_855192.1;YP_855509.1;YP_855510.1;YP_855516.1;YP_855707.1;YP_856495.1;YP_856497.1;YP_856499.1;YP_857290.1;YP_857485.1;YP_857496.1;YP_858692.1;YP_858694.1;YP_858695.1
GO:0009055	electron carrier activity	molecular_function	18	195	39	1926	6.12066e-10	1.62947e-09	4.55858	YP_854797.1;YP_856122.1;YP_856126.1;YP_856313.1;YP_856456.1;YP_856457.1;YP_856821.1;YP_857010.1;YP_857452.1;YP_857565.1;YP_857700.1;YP_857892.1;YP_858340.1;YP_858341.1;YP_858473.1;YP_858474.1;YP_858658.1;YP_858691.1
GO:0008137	NADH dehydrogenase (ubiquinone) activity	molecular_function	8	195	9	1926	9.44422e-10	2.49775e-09	8.77949	YP_856310.1;YP_856313.1;YP_856314.1;YP_856315.1;YP_856316.1;YP_856317.1;YP_857016.1;YP_857018.1
GO:0051537	2 iron, 2 sulfur cluster binding	molecular_function	10	195	17	1926	6.29936e-08	1.65513e-07	5.80995	YP_854778.1;YP_855204.1;YP_856027.1;YP_856282.1;YP_856313.1;YP_856315.1;YP_856457.1;YP_857700.1;YP_858342.1;YP_858543.1
GO:0009061	anaerobic respiration	biological_process	6	195	7	1926	9.88759e-08	2.58105e-07	8.46593	YP_856126.1;YP_856976.1;YP_857699.1;YP_858473.1;YP_858542.1;YP_858543.1
GO:0046872	metal ion binding	molecular_function	42	195	219	1926	4.38456e-06	1.13716e-05	1.8942	YP_854601.1;YP_855098.1;YP_855156.1;YP_855192.1;YP_855265.1;YP_855421.1;YP_855747.1;YP_855773.1;YP_855936.1;YP_855942.1;YP_856001.1;YP_856119.1;YP_856125.1;YP_856126.1;YP_856271.1;YP_856313.1;YP_856314.1;YP_856315.1;YP_856457.1;YP_856949.1;YP_856976.1;YP_856980.1;YP_857002.1;YP_857010.1;YP_857018.1;YP_857035.1;YP_857038.1;YP_857039.1;YP_857125.1;YP_857158.1;YP_857700.1;YP_857788.1;YP_857861.1;YP_…
GO:0055114	oxidation-reduction process	biological_process	8	195	17	1926	1.10688e-05	2.85234e-05	4.64796	YP_854797.1;YP_855934.1;YP_856125.1;YP_856456.1;YP_858340.1;YP_858641.1;YP_858658.1;YP_858691.1
GO:0016021	integral component of membrane	cellular_component	51	195	305	1926	2.91389e-05	7.46105e-05	1.65155	YP_854593.1;YP_854994.1;YP_855025.1;YP_855027.1;YP_855109.1;YP_855218.1;YP_855265.1;YP_855397.1;YP_855509.1;YP_855516.1;YP_855680.1;YP_855681.1;YP_857757.1;YP_855747.1;YP_855829.1;YP_855898.1;YP_855934.1;YP_855935.1;YP_855936.1;YP_855937.1;YP_855938.1;YP_855960.1;YP_856023.1;YP_856126.1;YP_856173.1;YP_856310.1;YP_856499.1;YP_856500.1;YP_856517.1;YP_856821.1;YP_857056.1;YP_857102.1;YP_857123.1;YP_…
GO:0042128	nitrate assimilation	biological_process	4	195	6	1926	5.5911e-05	0.000142255	6.58462	YP_856122.1;YP_856978.1;YP_858542.1;YP_858543.1
GO:0017004	cytochrome complex assembly	biological_process	5	195	9	1926	6.47948e-05	0.000163821	5.48718	YP_855934.1;YP_855935.1;YP_855936.1;YP_855937.1;YP_855938.1
GO:0005886	plasma membrane	cellular_component	59	195	381	1926	7.4993e-05	0.00018842	1.5295	YP_854593.1;YP_855025.1;YP_855109.1;YP_855168.1;YP_855192.1;YP_855218.1;YP_855265.1;YP_855397.1;YP_855509.1;YP_855680.1;YP_855681.1;YP_857757.1;YP_855747.1;YP_855828.1;YP_855829.1;YP_855934.1;YP_855935.1;YP_855936.1;YP_855937.1;YP_855938.1;YP_855960.1;YP_856023.1;YP_856126.1;YP_856173.1;YP_856310.1;YP_856311.1;YP_856316.1;YP_856317.1;YP_856456.1;YP_856495.1;YP_856497.1;YP_856499.1;YP_856517.1;YP_…
GO:0016874	ligase activity	molecular_function	3	195	4	1926	0.000102194	0.000253591	7.40769	YP_856987.1;YP_856988.1;YP_856990.1
GO:0051604	protein maturation	biological_process	3	195	4	1926	0.000102194	0.000253591	7.40769	YP_854827.1;YP_857026.1;YP_857028.1
GO:0051536	iron-sulfur cluster binding	molecular_function	4	195	8	1926	0.000439613	0.0010842	4.93846	YP_855773.1;YP_856976.1;YP_857039.1;YP_858542.1
GO:0051538	3 iron, 4 sulfur cluster binding	molecular_function	3	195	5	1926	0.000470346	0.00115292	5.92615	YP_856457.1;YP_857039.1;YP_857700.1
GO:0009279	cell outer membrane	cellular_component	12	195	49	1926	0.000768778	0.00187302	2.41884	YP_854601.1;YP_854994.1;YP_855027.1;YP_855093.1;YP_855516.1;YP_855671.1;YP_855707.1;YP_856500.1;YP_857290.1;YP_857485.1;YP_858397.1;YP_858692.1
GO:0008878	glucose-1-phosphate adenylyltransferase activity	molecular_function	2	195	3	1926	0.00102353	0.0024062	6.58462	YP_856996.1;YP_857248.1
GO:0015949	nucleobase-containing small molecule interconversion	biological_process	2	195	3	1926	0.00102353	0.0024062	6.58462	YP_855772.1;YP_855773.1
GO:0016788	hydrolase activity, acting on ester bonds	molecular_function	2	195	3	1926	0.00102353	0.0024062	6.58462	YP_856987.1;YP_856990.1
GO:0022904	respiratory electron transport chain	biological_process	2	195	3	1926	0.00102353	0.0024062	6.58462	YP_855681.1;YP_857757.1;YP_856315.1
GO:0043171	peptide catabolic process	biological_process	2	195	3	1926	0.00102353	0.0024062	6.58462	YP_856148.1;YP_856813.1
GO:0052591	sn-glycerol-3-phosphate:ubiquinone-8 oxidoreductase activity	molecular_function	2	195	3	1926	0.00102353	0.0024062	6.58462	YP_856974.1;YP_856975.1
GO:0009058	biosynthetic process	biological_process	3	195	6	1926	0.00129921	0.00300163	4.93846	YP_856987.1;YP_856990.1;YP_856993.1
GO:0019563	glycerol catabolic process	biological_process	3	195	6	1926	0.00129921	0.00300163	4.93846	YP_856974.1;YP_856975.1;YP_856976.1
GO:0030151	molybdenum ion binding	molecular_function	3	195	6	1926	0.00129921	0.00300163	4.93846	YP_856122.1;YP_857565.1;YP_858474.1
GO:0006099	tricarboxylic acid cycle	biological_process	6	195	19	1926	0.00171151	0.00393159	3.11903	YP_855398.1;YP_856456.1;YP_856457.1;YP_856949.1;YP_857700.1;YP_858295.2
GO:0016020	membrane	cellular_component	8	195	31	1926	0.0025852	0.00590483	2.54888	YP_855747.1;YP_855829.1;YP_856313.1;YP_856472.1;YP_856992.1;YP_857039.1;YP_857125.1;YP_857290.1
GO:0046930	pore complex	cellular_component	4	195	11	1926	0.00280858	0.00637882	3.59161	YP_854601.1;YP_855707.1;YP_857290.1;YP_857485.1
GO:0042597	periplasmic space	cellular_component	13	195	63	1926	0.00312556	0.00705886	2.0381	YP_854797.1;YP_855859.1;YP_856122.1;YP_856125.1;YP_856203.1;YP_856978.1;YP_857038.1;YP_857039.1;YP_857892.1;YP_858271.1;YP_858347.1;YP_858474.1;YP_858695.1
GO:0006072	glycerol-3-phosphate metabolic process	biological_process	2	195	4	1926	0.00378755	0.00841212	4.93846	YP_856974.1;YP_856975.1
GO:0006783	heme biosynthetic process	biological_process	2	195	4	1926	0.00378755	0.00841212	4.93846	YP_857002.1;YP_857057.1
GO:0070469	respiratory chain	cellular_component	2	195	4	1926	0.00378755	0.00841212	4.93846	YP_856821.1;YP_858340.1
GO:0042493	response to drug	biological_process	3	195	8	1926	0.00514447	0.0113631	3.70385	YP_855257.1;YP_855747.1;YP_855829.1
GO:0006810	transport	biological_process	6	195	24	1926	0.00757064	0.0166306	2.46923	YP_855510.1;YP_855994.1;YP_856316.1;YP_856317.1;YP_856976.1;YP_858666.1
GO:0006417	regulation of translation	biological_process	3	195	9	1926	0.00853354	0.016674	3.29231	YP_856094.1;YP_857253.1;YP_858295.2
GO:0022900	electron transport chain	biological_process	3	195	9	1926	0.00853354	0.016674	3.29231	YP_856456.1;YP_856976.1;YP_857699.1
GO:0004022	alcohol dehydrogenase (NAD) activity	molecular_function	2	195	5	1926	0.00876335	0.016674	3.95077	YP_856001.1;YP_857125.1
GO:0006400	tRNA modification	biological_process	2	195	5	1926	0.00876335	0.016674	3.95077	YP_856271.1;YP_857732.1
GO:0008982	protein-N(PI)-phosphohistidine-sugar phosphotransferase activity	molecular_function	2	195	5	1926	0.00876335	0.016674	3.95077	YP_857541.1;YP_858267.1
GO:0003729	mRNA binding	molecular_function	1	195	2	1926	0.0102035	0.016674	4.93846	YP_858295.2
GO:0003730	mRNA 3'-UTR binding	molecular_function	1	195	2	1926	0.0102035	0.016674	4.93846	YP_858295.2
GO:0004067	asparaginase activity	molecular_function	1	195	2	1926	0.0102035	0.016674	4.93846	YP_858271.1
GO:0004071	aspartate-ammonia ligase activity	molecular_function	1	195	2	1926	0.0102035	0.016674	4.93846	YP_858493.1
GO:0004190	aspartic-type endopeptidase activity	molecular_function	1	195	2	1926	0.0102035	0.016674	4.93846	YP_857035.1
GO:0004318	enoyl-[acyl-carrier-protein] reductase (NADH) activity	molecular_function	1	195	2	1926	0.0102035	0.016674	4.93846	YP_854577.1
GO:0004333	fumarate hydratase activity	molecular_function	1	195	2	1926	0.0102035	0.016674	4.93846	YP_856949.1
GO:0004729	oxygen-dependent protoporphyrinogen oxidase activity	molecular_function	1	195	2	1926	0.0102035	0.016674	4.93846	YP_857057.1
GO:0004733	pyridoxamine-phosphate oxidase activity	molecular_function	1	195	2	1926	0.0102035	0.016674	4.93846	YP_855512.1
GO:0004783	sulfite reductase (NADPH) activity	molecular_function	1	195	2	1926	0.0102035	0.016674	4.93846	YP_857861.1
GO:0004784	superoxide dismutase activity	molecular_function	1	195	2	1926	0.0102035	0.016674	4.93846	YP_855942.1
GO:0004812	aminoacyl-tRNA ligase activity	molecular_function	1	195	2	1926	0.0102035	0.016674	4.93846	YP_858493.1
GO:0004830	tryptophan-tRNA ligase activity	molecular_function	1	195	2	1926	0.0102035	0.016674	4.93846	YP_854575.1
GO:0005337	nucleoside transmembrane transporter activity	molecular_function	1	195	2	1926	0.0102035	0.016674	4.93846	YP_855671.1
GO:0005351	sugar:proton symporter activity	molecular_function	1	195	2	1926	0.0102035	0.016674	4.93846	YP_855960.1
GO:0005543	phospholipid binding	molecular_function	1	195	2	1926	0.0102035	0.016674	4.93846	YP_855898.1
GO:0006106	fumarate metabolic process	biological_process	1	195	2	1926	0.0102035	0.016674	4.93846	YP_857702.1
GO:0006115	ethanol biosynthetic process	biological_process	1	195	2	1926	0.0102035	0.016674	4.93846	YP_857125.1
GO:0006418	tRNA aminoacylation for protein translation	biological_process	1	195	2	1926	0.0102035	0.016674	4.93846	YP_858493.1
GO:0006436	tryptophanyl-tRNA aminoacylation	biological_process	1	195	2	1926	0.0102035	0.016674	4.93846	YP_854575.1
GO:0006805	xenobiotic metabolic process	biological_process	1	195	2	1926	0.0102035	0.016674	4.93846	YP_857161.1
GO:0006885	regulation of pH	biological_process	1	195	2	1926	0.0102035	0.016674	4.93846	YP_855218.1
GO:0008047	enzyme activator activity	molecular_function	1	195	2	1926	0.0102035	0.016674	4.93846	YP_857035.1
GO:0008173	RNA methyltransferase activity	molecular_function	1	195	2	1926	0.0102035	0.016674	4.93846	YP_858149.1
GO:0008484	sulfuric ester hydrolase activity	molecular_function	1	195	2	1926	0.0102035	0.016674	4.93846	YP_855025.1
GO:0008743	L-threonine 3-dehydrogenase activity	molecular_function	1	195	2	1926	0.0102035	0.016674	4.93846	YP_856001.1
GO:0008748	N-ethylmaleimide reductase activity	molecular_function	1	195	2	1926	0.0102035	0.016674	4.93846	YP_857161.1
GO:0008774	acetaldehyde dehydrogenase (acetylating) activity	molecular_function	1	195	2	1926	0.0102035	0.016674	4.93846	YP_857125.1
GO:0008863	formate dehydrogenase (NAD+) activity	molecular_function	1	195	2	1926	0.0102035	0.016674	4.93846	YP_857565.1
GO:0008909	isochorismate synthase activity	molecular_function	1	195	2	1926	0.0102035	0.016674	4.93846	YP_856993.1
GO:0008923	lysine decarboxylase activity	molecular_function	1	195	2	1926	0.0102035	0.016674	4.93846	YP_855733.1
GO:0010468	regulation of gene expression	biological_process	1	195	2	1926	0.0102035	0.016674	4.93846	YP_858564.1
GO:0010815	bradykinin catabolic process	biological_process	1	195	2	1926	0.0102035	0.016674	4.93846	YP_855747.1
GO:0015036	disulfide oxidoreductase activity	molecular_function	1	195	2	1926	0.0102035	0.016674	4.93846	YP_855938.1
GO:0015081	sodium ion transmembrane transporter activity	molecular_function	1	195	2	1926	0.0102035	0.016674	4.93846	YP_855218.1
GO:0015307	drug:proton antiporter activity	molecular_function	1	195	2	1926	0.0102035	0.016674	4.93846	YP_855829.1
GO:0015439	heme-transporting ATPase activity	molecular_function	1	195	2	1926	0.0102035	0.016674	4.93846	YP_855508.1
GO:0018104	peptidoglycan-protein cross-linking	biological_process	1	195	2	1926	0.0102035	0.016674	4.93846	YP_855859.1
GO:0018339	peptidyl-L-beta-methylthioaspartic acid biosynthetic process from peptidyl-aspartic acid	biological_process	1	195	2	1926	0.0102035	0.016674	4.93846	YP_855900.1
GO:0018937	nitroglycerin metabolic process	biological_process	1	195	2	1926	0.0102035	0.016674	4.93846	YP_857161.1
GO:0019104	DNA N-glycosylase activity	molecular_function	1	195	2	1926	0.0102035	0.016674	4.93846	YP_858235.1
GO:0019829	cation-transporting ATPase activity	molecular_function	1	195	2	1926	0.0102035	0.016674	4.93846	YP_858645.1
GO:0020002	host cell plasma membrane	cellular_component	1	195	2	1926	0.0102035	0.016674	4.93846	YP_855898.1
GO:0030964	NADH dehydrogenase complex	cellular_component	1	195	2	1926	0.0102035	0.016674	4.93846	YP_856316.1
GO:0031669	cellular response to nutrient levels	biological_process	1	195	2	1926	0.0102035	0.016674	4.93846	YP_854593.1
GO:0034220	ion transmembrane transport	biological_process	1	195	2	1926	0.0102035	0.016674	4.93846	YP_854593.1
GO:0034567	chromate reductase activity	molecular_function	1	195	2	1926	0.0102035	0.016674	4.93846	YP_857161.1
GO:0042447	hormone catabolic process	biological_process	1	195	2	1926	0.0102035	0.016674	4.93846	YP_855747.1
GO:0043365	[formate-C-acetyltransferase]-activating enzyme activity	molecular_function	1	195	2	1926	0.0102035	0.016674	4.93846	YP_855773.1
GO:0044010	single-species biofilm formation	biological_process	1	195	2	1926	0.0102035	0.016674	4.93846	YP_856949.1
GO:0044238	primary metabolic process	biological_process	1	195	2	1926	0.0102035	0.016674	4.93846	YP_856094.1
GO:0046256	2,4,6-trinitrotoluene catabolic process	biological_process	1	195	2	1926	0.0102035	0.016674	4.93846	YP_857161.1
GO:0046686	response to cadmium ion	biological_process	1	195	2	1926	0.0102035	0.016674	4.93846	YP_855747.1
GO:0052131	positive aerotaxis	biological_process	1	195	2	1926	0.0102035	0.016674	4.93846	YP_857601.1;YP_857176.1
GO:0070006	metalloaminopeptidase activity	molecular_function	1	195	2	1926	0.0102035	0.016674	4.93846	YP_856813.1
GO:0070008	serine-type exopeptidase activity	molecular_function	1	195	2	1926	0.0102035	0.016674	4.93846	YP_855308.1
GO:0070062	extracellular exosome	cellular_component	1	195	2	1926	0.0102035	0.016674	4.93846	YP_855747.1
GO:0070981	L-asparagine biosynthetic process	biological_process	1	195	2	1926	0.0102035	0.016674	4.93846	YP_858493.1
GO:0008233	peptidase activity	molecular_function	3	195	10	1926	0.0131106	0.0212519	2.96308	YP_855585.1;YP_856277.1;YP_858347.1
GO:0015288	porin activity	molecular_function	3	195	10	1926	0.0131106	0.0212519	2.96308	YP_854601.1;YP_857290.1;YP_857485.1
GO:0005215	transporter activity	molecular_function	6	195	27	1926	0.0149421	0.0240269	2.19487	YP_854593.1;YP_855509.1;YP_855516.1;YP_855828.1;YP_856499.1;YP_858666.1
GO:0016491	oxidoreductase activity	molecular_function	6	195	27	1926	0.0149421	0.0240269	2.19487	YP_855257.1;YP_856821.1;YP_856980.1;YP_856988.1;YP_857010.1;YP_857038.1
GO:0005978	glycogen biosynthetic process	biological_process	2	195	6	1926	0.0162275	0.0255822	3.29231	YP_856996.1;YP_857248.1
GO:0009098	leucine biosynthetic process	biological_process	2	195	6	1926	0.0162275	0.0255822	3.29231	YP_855420.1;YP_855421.1
GO:0016485	protein processing	biological_process	2	195	6	1926	0.0162275	0.0255822	3.29231	YP_855747.1;YP_857035.1
GO:0042277	peptide binding	molecular_function	2	195	6	1926	0.0162275	0.0255822	3.29231	YP_856407.1;YP_856813.1
GO:0042803	protein homodimerization activity	molecular_function	2	195	6	1926	0.0162275	0.0255822	3.29231	YP_855747.1;YP_857335.1
GO:0010181	FMN binding	molecular_function	5	195	22	1926	0.0186274	0.0292508	2.24476	YP_855512.1;YP_856314.1;YP_856974.1;YP_857161.1;YP_858691.1
GO:0009401	phosphoenolpyruvate-dependent sugar phosphotransferase system	biological_process	3	195	12	1926	0.0262847	0.0406702	2.46923	YP_855960.1;YP_857541.1;YP_858267.1
GO:0006950	response to stress	biological_process	2	195	7	1926	0.0263041	0.0406702	2.82198	YP_856827.1;YP_857907.1
GO:0009060	aerobic respiration	biological_process	2	195	7	1926	0.0263041	0.0406702	2.82198	YP_856314.1;YP_856456.1
GO:0016655	oxidoreductase activity, acting on NAD(P)H, quinone or similar compound as acceptor	molecular_function	2	195	7	1926	0.0263041	0.0406702	2.82198	YP_855680.1;YP_855681.1;YP_857757.1
GO:0042802	identical protein binding	molecular_function	7	195	37	1926	0.0279688	0.040863	1.86861	YP_855733.1;YP_856813.1;YP_856989.1;YP_857125.1;YP_857601.1;YP_857176.1;YP_858271.1;YP_858347.1
GO:0000104	succinate dehydrogenase activity	molecular_function	1	195	3	1926	0.0285634	0.040863	3.29231	YP_856456.1
GO:0003959	NADPH dehydrogenase activity	molecular_function	1	195	3	1926	0.0285634	0.040863	3.29231	YP_857161.1
GO:0005743	mitochondrial inner membrane	cellular_component	1	195	3	1926	0.0285634	0.040863	3.29231	YP_857057.1
GO:0006097	glyoxylate cycle	biological_process	1	195	3	1926	0.0285634	0.040863	3.29231	YP_858295.2
GO:0006119	oxidative phosphorylation	biological_process	1	195	3	1926	0.0285634	0.040863	3.29231	YP_856821.1
GO:0008320	protein transmembrane transporter activity	molecular_function	1	195	3	1926	0.0285634	0.040863	3.29231	YP_854891.1
GO:0008861	formate C-acetyltransferase activity	molecular_function	1	195	3	1926	0.0285634	0.040863	3.29231	YP_856472.1
GO:0009331	glycerol-3-phosphate dehydrogenase complex	cellular_component	1	195	3	1926	0.0285634	0.040863	3.29231	YP_856974.1
GO:0009507	chloroplast	cellular_component	1	195	3	1926	0.0285634	0.040863	3.29231	YP_855993.1
GO:0015095	magnesium ion transmembrane transporter activity	molecular_function	1	195	3	1926	0.0285634	0.040863	3.29231	YP_857335.1
GO:0016755	transferase activity, transferring amino-acyl groups	molecular_function	1	195	3	1926	0.0285634	0.040863	3.29231	YP_855859.1
GO:0016807	cysteine-type carboxypeptidase activity	molecular_function	1	195	3	1926	0.0285634	0.040863	3.29231	YP_855859.1
GO:0016853	isomerase activity	molecular_function	1	195	3	1926	0.0285634	0.040863	3.29231	YP_856988.1
GO:0017000	antibiotic biosynthetic process	biological_process	1	195	3	1926	0.0285634	0.040863	3.29231	YP_856988.1
GO:0019752	carboxylic acid metabolic process	biological_process	1	195	3	1926	0.0285634	0.040863	3.29231	YP_857470.1
GO:0019825	oxygen binding	molecular_function	1	195	3	1926	0.0285634	0.040863	3.29231	YP_857788.1
GO:0022877	protein-N(PI)-phosphohistidine-fructose phosphotransferase system transporter activity	molecular_function	1	195	3	1926	0.0285634	0.040863	3.29231	YP_855960.1
GO:0046857	oxidoreductase activity, acting on other nitrogenous compounds as donors, with NAD or NADP as acceptor	molecular_function	1	195	3	1926	0.0285634	0.040863	3.29231	YP_857161.1
GO:0050821	protein stabilization	biological_process	1	195	3	1926	0.0285634	0.040863	3.29231	YP_854536.1
GO:0051603	proteolysis involved in cellular protein catabolic process	biological_process	1	195	3	1926	0.0285634	0.040863	3.29231	YP_858347.1
GO:0009306	protein secretion	biological_process	3	195	13	1926	0.0350313	0.0499382	2.27929	YP_854891.1;YP_855109.1;YP_855991.1
GO:0006814	sodium ion transport	biological_process	2	195	8	1926	0.0389998	0.0553991	2.46923	YP_855680.1;YP_855681.1;YP_857757.1
GO:0050660	flavin adenine dinucleotide binding	molecular_function	5	195	27	1926	0.0482788	0.0683383	1.82906	YP_856456.1;YP_856974.1;YP_857158.1;YP_857699.1;YP_858542.1
GO:0003743	translation initiation factor activity	molecular_function	1	195	4	1926	0.0533393	0.0714747	2.46923	YP_857253.1
GO:0003849	3-deoxy-7-phosphoheptulonate synthase activity	molecular_function	1	195	4	1926	0.0533393	0.0714747	2.46923	YP_857497.1
GO:0004674	protein serine/threonine kinase activity	molecular_function	1	195	4	1926	0.0533393	0.0714747	2.46923	YP_857541.1
GO:0005509	calcium ion binding	molecular_function	1	195	4	1926	0.0533393	0.0714747	2.46923	YP_856978.1
GO:0006284	base-excision repair	biological_process	1	195	4	1926	0.0533393	0.0714747	2.46923	YP_858235.1
GO:0006352	DNA-templated transcription, initiation	biological_process	1	195	4	1926	0.0533393	0.0714747	2.46923	YP_855337.1
GO:0006855	drug transmembrane transport	biological_process	1	195	4	1926	0.0533393	0.0714747	2.46923	YP_855829.1
GO:0007165	signal transduction	biological_process	1	195	4	1926	0.0533393	0.0714747	2.46923	YP_857601.1;YP_857176.1
GO:0009378	four-way junction helicase activity	molecular_function	1	195	4	1926	0.0533393	0.0714747	2.46923	YP_858103.1
GO:0015693	magnesium ion transport	biological_process	1	195	4	1926	0.0533393	0.0714747	2.46923	YP_857335.1
GO:0015976	carbon utilization	biological_process	1	195	4	1926	0.0533393	0.0714747	2.46923	YP_857125.1
GO:0016746	transferase activity, transferring acyl groups	molecular_function	1	195	4	1926	0.0533393	0.0714747	2.46923	YP_856992.1
GO:0033281	TAT protein transport complex	cellular_component	1	195	4	1926	0.0533393	0.0714747	2.46923	YP_854891.1
GO:0043164	Gram-negative-bacterium-type cell wall biogenesis	biological_process	1	195	4	1926	0.0533393	0.0714747	2.46923	YP_855859.1
GO:0043953	protein transport by the Tat complex	biological_process	1	195	4	1926	0.0533393	0.0714747	2.46923	YP_854891.1
GO:0071972	peptidoglycan L,D-transpeptidase activity	molecular_function	1	195	4	1926	0.0533393	0.0714747	2.46923	YP_855859.1
GO:0004175	endopeptidase activity	molecular_function	2	195	9	1926	0.054233	0.0721909	2.19487	YP_855747.1;YP_857035.1
GO:0030246	carbohydrate binding	molecular_function	2	195	9	1926	0.054233	0.0721909	2.19487	YP_855168.1;YP_855889.1
GO:0004252	serine-type endopeptidase activity	molecular_function	3	195	15	1926	0.056992	0.0756131	1.97538	YP_855308.1;YP_857195.1;YP_858347.1
GO:0006464	cellular protein modification process	biological_process	2	195	10	1926	0.0718569	0.0940927	1.97538	YP_857035.1;YP_857078.1
GO:0006777	Mo-molybdopterin cofactor biosynthetic process	biological_process	2	195	10	1926	0.0718569	0.0940927	1.97538	YP_856119.1;YP_856122.1
GO:0008152	metabolic process	biological_process	2	195	10	1926	0.0718569	0.0940927	1.97538	YP_855025.1;YP_857643.1
GO:0009276	Gram-negative-bacterium-type cell wall	cellular_component	2	195	10	1926	0.0718569	0.0940927	1.97538	YP_855681.1;YP_857757.1;YP_858473.1
GO:0000746	conjugation	biological_process	1	195	5	1926	0.0830567	0.104667	1.97538	YP_855994.1
GO:0006006	glucose metabolic process	biological_process	1	195	5	1926	0.0830567	0.104667	1.97538	YP_856472.1
GO:0006396	RNA processing	biological_process	1	195	5	1926	0.0830567	0.104667	1.97538	YP_858149.1
GO:0009102	biotin biosynthetic process	biological_process	1	195	5	1926	0.0830567	0.104667	1.97538	YP_856027.1
GO:0009234	menaquinone biosynthetic process	biological_process	1	195	5	1926	0.0830567	0.104667	1.97538	YP_855062.1
GO:0009451	RNA modification	biological_process	1	195	5	1926	0.0830567	0.104667	1.97538	YP_855900.1
GO:0015297	antiporter activity	molecular_function	1	195	5	1926	0.0830567	0.104667	1.97538	YP_855218.1
GO:0015450	P-P-bond-hydrolysis-driven protein transmembrane transporter activity	molecular_function	1	195	5	1926	0.0830567	0.104667	1.97538	YP_857102.1
GO:0015992	proton transport	biological_process	1	195	5	1926	0.0830567	0.104667	1.97538	YP_856821.1
GO:0019344	cysteine biosynthetic process	biological_process	1	195	5	1926	0.0830567	0.104667	1.97538	YP_857861.1
GO:0030091	protein repair	biological_process	1	195	5	1926	0.0830567	0.104667	1.97538	YP_857078.1
GO:0051289	protein homotetramerization	biological_process	1	195	5	1926	0.0830567	0.104667	1.97538	YP_858271.1
GO:0004222	metalloendopeptidase activity	molecular_function	3	195	17	1926	0.0847964	0.106194	1.74299	YP_855265.1;YP_855747.1;YP_855945.1
GO:0005576	extracellular region	cellular_component	3	195	17	1926	0.0847964	0.106194	1.74299	YP_855149.1;YP_855898.1;YP_855945.1
GO:0030288	outer membrane-bounded periplasmic space	cellular_component	5	195	31	1926	0.0857519	0.107057	1.59305	YP_855510.1;YP_855938.1;YP_856407.1;YP_858271.1;YP_858665.1
GO:0003824	catalytic activity	molecular_function	2	195	11	1926	0.0916791	0.11375	1.7958	YP_855938.1;YP_857643.1
GO:0008237	metallopeptidase activity	molecular_function	2	195	11	1926	0.0916791	0.11375	1.7958	YP_855156.1;YP_856148.1
GO:0015031	protein transport	biological_process	4	195	25	1926	0.100706	0.124565	1.58031	YP_855119.1;YP_856407.1;YP_858665.1;YP_858666.1
GO:0006605	protein targeting	biological_process	1	195	6	1926	0.116471	0.139766	1.64615	YP_857102.1
GO:0008616	queuosine biosynthetic process	biological_process	1	195	6	1926	0.116471	0.139766	1.64615	YP_856271.1
GO:0008643	carbohydrate transport	biological_process	1	195	6	1926	0.116471	0.139766	1.64615	YP_857485.1
GO:0009399	nitrogen fixation	biological_process	1	195	6	1926	0.116471	0.139766	1.64615	YP_858641.1
GO:0016987	sigma factor activity	molecular_function	1	195	6	1926	0.116471	0.139766	1.64615	YP_855337.1
GO:0043022	ribosome binding	molecular_function	1	195	6	1926	0.116471	0.139766	1.64615	YP_857253.1
GO:0043952	protein transport by the Sec complex	biological_process	1	195	6	1926	0.116471	0.139766	1.64615	YP_857102.1
GO:0052621	diguanylate cyclase activity	molecular_function	1	195	6	1926	0.116471	0.139766	1.64615	YP_857788.1
GO:0070814	hydrogen sulfide biosynthetic process	biological_process	1	195	6	1926	0.116471	0.139766	1.64615	YP_857861.1
GO:0071575	integral component of external side of plasma membrane	cellular_component	1	195	6	1926	0.116471	0.139766	1.64615	YP_858347.1
GO:0016740	transferase activity	molecular_function	2	195	13	1926	0.137011	0.163924	1.51953	YP_855900.1;YP_857732.1
GO:0015197	peptide transporter activity	molecular_function	1	195	7	1926	0.152538	0.180886	1.41099	YP_858693.1
GO:0042626	ATPase activity, coupled to transmembrane movement of substances	molecular_function	1	195	7	1926	0.152538	0.180886	1.41099	YP_858693.1
GO:0071949	FAD binding	molecular_function	1	195	7	1926	0.152538	0.180886	1.41099	YP_855257.1
GO:0006508	proteolysis	biological_process	2	195	14	1926	0.162032	0.191579	1.41099	YP_856813.1;YP_858347.1
GO:0016301	kinase activity	molecular_function	2	195	15	1926	0.188292	0.22056	1.31692	YP_855960.1;YP_858267.1
GO:0000103	sulfate assimilation	biological_process	1	195	8	1926	0.190384	0.22056	1.23462	YP_857861.1
GO:0004177	aminopeptidase activity	molecular_function	1	195	8	1926	0.190384	0.22056	1.23462	YP_856813.1
GO:0015238	drug transmembrane transporter activity	molecular_function	1	195	8	1926	0.190384	0.22056	1.23462	YP_855829.1
GO:0016226	iron-sulfur cluster assembly	biological_process	1	195	8	1926	0.190384	0.22056	1.23462	YP_854827.1
GO:0016614	oxidoreductase activity, acting on CH-OH group of donors	molecular_function	1	195	8	1926	0.190384	0.22056	1.23462	YP_857158.1
GO:0065002	intracellular protein transmembrane transport	biological_process	1	195	8	1926	0.190384	0.22056	1.23462	YP_857102.1
GO:0008565	protein transporter activity	molecular_function	3	195	23	1926	0.197745	0.227775	1.28829	YP_856517.1;YP_858667.1;YP_858668.1
GO:0055085	transmembrane transport	biological_process	3	195	23	1926	0.197745	0.227775	1.28829	YP_855828.1;YP_856407.1;YP_857033.1
GO:0005507	copper ion binding	molecular_function	1	195	9	1926	0.229285	0.259641	1.09744	YP_858645.1
GO:0005634	nucleus	cellular_component	1	195	9	1926	0.229285	0.259641	1.09744	YP_857979.1
GO:0006094	gluconeogenesis	biological_process	1	195	9	1926	0.229285	0.259641	1.09744	YP_855098.1
GO:0006526	arginine biosynthetic process	biological_process	1	195	9	1926	0.229285	0.259641	1.09744	YP_858515.1
GO:0016757	transferase activity, transferring glycosyl groups	molecular_function	1	195	9	1926	0.229285	0.259641	1.09744	YP_855859.1
GO:0043093	FtsZ-dependent cytokinesis	biological_process	1	195	9	1926	0.229285	0.259641	1.09744	YP_854727.1
GO:0051287	NAD binding	molecular_function	4	195	33	1926	0.23684	0.267443	1.1972	YP_854577.1;YP_856314.1;YP_856316.1;YP_857016.1
GO:0006782	protoporphyrinogen IX biosynthetic process	biological_process	1	195	10	1926	0.268642	0.299983	0.987692	YP_857057.1
GO:0009073	aromatic amino acid family biosynthetic process	biological_process	1	195	10	1926	0.268642	0.299983	0.987692	YP_857497.1
GO:0009423	chorismate biosynthetic process	biological_process	1	195	10	1926	0.268642	0.299983	0.987692	YP_857497.1
GO:0015833	peptide transport	biological_process	1	195	10	1926	0.268642	0.299983	0.987692	YP_856407.1
GO:0006974	cellular response to DNA damage stimulus	biological_process	2	195	18	1926	0.272127	0.303033	1.09744	YP_855889.1;YP_856949.1
GO:0016787	hydrolase activity	molecular_function	2	195	19	1926	0.301024	0.334286	1.03968	YP_857444.1;YP_858235.1
GO:0045892	negative regulation of transcription, DNA-templated	biological_process	2	195	20	1926	0.330069	0.365531	0.987692	YP_854778.1;YP_855204.1
GO:0009432	SOS response	biological_process	1	195	12	1926	0.346864	0.383075	0.823077	YP_858103.1
GO:0006979	response to oxidative stress	biological_process	1	195	13	1926	0.385019	0.423261	0.759763	YP_857078.1
GO:0043190	ATP-binding cassette (ABC) transporter complex	cellular_component	3	195	31	1926	0.385357	0.423261	0.955831	YP_855508.1;YP_856407.1;YP_857033.1
GO:0006096	glycolytic process	biological_process	1	195	14	1926	0.422184	0.46119	0.705495	YP_855323.1
GO:0016597	amino acid binding	molecular_function	1	195	14	1926	0.422184	0.46119	0.705495	YP_858515.1
GO:0050661	NADP binding	molecular_function	2	195	24	1926	0.444555	0.484312	0.823077	YP_857861.1;YP_858542.1
GO:0045454	cell redox homeostasis	biological_process	1	195	15	1926	0.458167	0.497793	0.658462	YP_855938.1
GO:0005525	GTP binding	molecular_function	3	195	38	1926	0.546939	0.59264	0.779757	YP_856119.1;YP_857028.1;YP_857788.1
GO:0005975	carbohydrate metabolic process	biological_process	2	195	28	1926	0.550707	0.595119	0.705495	YP_855168.1;YP_855889.1
GO:0008270	zinc ion binding	molecular_function	6	195	71	1926	0.590351	0.63625	0.83467	YP_855772.1;YP_855945.1;YP_856148.1;YP_856813.1;YP_857028.1;YP_858564.1
GO:0003924	GTPase activity	molecular_function	1	195	20	1926	0.616674	0.661074	0.493846	YP_857028.1
GO:0006633	fatty acid biosynthetic process	biological_process	1	195	20	1926	0.616674	0.661074	0.493846	YP_854577.1
GO:0003700	transcription factor activity, sequence-specific DNA binding	molecular_function	6	195	74	1926	0.635694	0.679651	0.800832	YP_854778.1;YP_855204.1;YP_855337.1;YP_855889.1;YP_856282.1;YP_856333.1
GO:0000166	nucleotide binding	molecular_function	1	195	23	1926	0.69346	0.737489	0.429431	YP_856326.1
GO:0006310	DNA recombination	biological_process	1	195	23	1926	0.69346	0.737489	0.429431	YP_858103.1
GO:0009405	pathogenesis	biological_process	1	195	24	1926	0.716088	0.759544	0.411538	YP_858397.1
GO:0006260	DNA replication	biological_process	1	195	25	1926	0.737303	0.777942	0.395077	YP_855772.1
GO:0006281	DNA repair	biological_process	1	195	25	1926	0.737303	0.777942	0.395077	YP_858103.1
GO:0000049	tRNA binding	molecular_function	1	195	27	1926	0.775712	0.816325	0.365812	YP_855119.1
GO:0046677	response to antibiotic	biological_process	1	195	29	1926	0.809144	0.849284	0.340584	YP_858693.1
GO:0004871	signal transducer activity	molecular_function	1	195	30	1926	0.824145	0.862776	0.329231	YP_857601.1;YP_857176.1
GO:0005840	ribosome	cellular_component	2	195	43	1926	0.827462	0.864	0.459392	YP_856442.1;YP_856848.1
GO:0030170	pyridoxal phosphate binding	molecular_function	1	195	33	1926	0.863012	0.898784	0.299301	YP_857470.1
GO:0008360	regulation of cell shape	biological_process	1	195	36	1926	0.893893	0.926146	0.274359	YP_855859.1
GO:0016887	ATPase activity	molecular_function	1	195	36	1926	0.893893	0.926146	0.274359	YP_855993.1
GO:0006935	chemotaxis	biological_process	1	195	38	1926	0.910759	0.938783	0.259919	YP_856407.1
GO:0071555	cell wall organization	biological_process	1	195	38	1926	0.910759	0.938783	0.259919	YP_855859.1
GO:0005622	intracellular	cellular_component	2	195	53	1926	0.917562	0.943375	0.372714	YP_857102.1;YP_858136.1
GO:0003735	structural constituent of ribosome	molecular_function	2	195	55	1926	0.929392	0.953101	0.359161	YP_856442.1;YP_856848.1
GO:0003723	RNA binding	molecular_function	2	195	56	1926	0.934707	0.956113	0.352747	YP_856326.1;YP_858149.1
GO:0005829	cytosol	cellular_component	11	195	174	1926	0.952416	0.971755	0.624403	YP_855062.1;YP_855257.1;YP_856472.1;YP_856949.1;YP_856989.1;YP_857125.1;YP_857161.1;YP_857979.1;YP_858271.1;YP_858295.2;YP_858516.1
GO:0006412	translation	biological_process	2	195	63	1926	0.962759	0.97982	0.313553	YP_856442.1;YP_856848.1
GO:0005887	integral component of plasma membrane	cellular_component	1	195	58	1926	0.985614	0.999829	0.170292	YP_854891.1
GO:0006351	transcription, DNA-templated	biological_process	6	195	140	1926	0.992156	0.999829	0.423297	YP_854778.1;YP_855204.1;YP_855889.1;YP_856282.1;YP_856333.1;YP_857788.1
GO:0000287	magnesium ion binding	molecular_function	3	195	102	1926	0.994872	0.999829	0.290498	YP_856932.1;YP_856991.1;YP_857335.1
GO:0006355	regulation of transcription, DNA-templated	biological_process	1	195	83	1926	0.99875	0.999829	0.118999	YP_857788.1
GO:0005524	ATP binding	molecular_function	18	195	330	1926	0.999238	0.999829	0.538741	YP_854575.1;YP_855098.1;YP_855323.1;YP_855508.1;YP_855772.1;YP_855993.1;YP_855994.1;YP_856497.1;YP_856932.1;YP_856992.1;YP_856996.1;YP_857248.1;YP_858103.1;YP_858493.1;YP_858516.1;YP_858645.1;YP_858693.1;YP_858694.1
GO:0003677	DNA binding	molecular_function	5	195	173	1926	0.999828	0.999829	0.28546	YP_855337.1;YP_855889.1;YP_856333.1;YP_858103.1;YP_858235.1
GO:0005737	cytoplasm	cellular_component	28	195	474	1926	0.999829	0.999829	0.583447	YP_854536.1;YP_854575.1;YP_854727.1;YP_855098.1;YP_855119.1;YP_855257.1;YP_855323.1;YP_855337.1;YP_855733.1;YP_855898.1;YP_855900.1;YP_855994.1;YP_856148.1;YP_856495.1;YP_856813.1;YP_856827.1;YP_856991.1;YP_857002.1;YP_857010.1;YP_857496.1;YP_857541.1;YP_857732.1;YP_857979.1;YP_858266.1;YP_858493.1;YP_858515.1;YP_858543.1;YP_858564.1
