# Supplementary material for: Comparative transcriptomic and proteomic analyses reveal upregulated expression of virulence and iron transport factors of Aeromonas hydrophila under iron limitation
Source: BMC Microbiol. 2018 Jun 4;18:52. doi: 10.1186/s12866-018-1178-8 (PMC5987420; doi:10.1186/s12866-018-1178-8)
Supplement: Supplementary file 4 — Excel S4. The enriched DEGs KEGG terms between control and iron-limitation groups using bioinformatics methods. (XLSX 25 kb) [file 12866_2018_1178_MOESM4_ESM.xlsx]

## Sheet: additional file 6 Table S6 KEGG
id	term	ListHits	ListTotal	PopHits	PopTotal	pval	padj	Enrichment_score	Gene
ko04724	Glutamatergic synapse	3	624	3	1360	0	0	2.17949	U876_00725; U876_04065; U876_22495
ko04727	GABAergic synapse	4	624	4	1360	0	0	2.17949	U876_00725; U876_03990; U876_04065; U876_22495
ko04917	Prolactin signaling pathway	1	624	1	1360	0	0	2.17949	U876_00910
ko04213	Longevity regulating pathway - multiple species	4	624	4	1360	0	0	2.17949	U876_01085; U876_01465; U876_16080; U876_21185
ko04011	MAPK signaling pathway - yeast	1	624	1	1360	0	0	2.17949	U876_01465
ko04068	FoxO signaling pathway	3	624	3	1360	0	0	2.17949	U876_01465; U876_16080; U876_21185
ko04211	Longevity regulating pathway - mammal	3	624	3	1360	0	0	2.17949	U876_01465; U876_16080; U876_21185
ko04260	Cardiac muscle contraction	3	624	3	1360	0	0	2.17949	U876_01925; U876_01930; U876_01935
ko04964	Proximal tubule bicarbonate reclamation	1	624	1	1360	0	0	2.17949	U876_04065
ko04210	Apoptosis	1	624	1	1360	0	0	2.17949	U876_04420
ko01051	Biosynthesis of ansamycins	1	624	1	1360	0	0	2.17949	U876_05815
ko04152	AMPK signaling pathway	3	624	3	1360	0	0	2.17949	U876_10135; U876_12460; U876_22035
ko04910	Insulin signaling pathway	2	624	2	1360	0	0	2.17949	U876_10135; U876_12700
ko04013	MAPK signaling pathway - fly	2	624	2	1360	0	0	2.17949	U876_16080; U876_21185
ko00524	Neomycin, kanamycin and gentamicin biosynthesis	1	624	1	1360	0	0	2.17949	U876_16340
ko00195	Photosynthesis	8	624	8	1360	0	0	2.17949	U876_24375; U876_24380; U876_24385; U876_24390; U876_24395; U876_24400; U876_24405; U876_24410
ko03010	Ribosome	47	624	54	1360	1.83109e-11	1.49719e-10	1.89696	U876_00635; U876_01280; U876_01285; U876_01290; U876_01295; U876_01340; U876_01345; U876_01915; U876_01920; U876_13185; U876_13190; U876_13700; U876_17285; U876_19045; U876_19050; U876_19550; U876_20170; U876_20175; U876_20180; U876_20335; U876_20390; U876_20405; U876_22210; U876_22220; U876_22240; U876_22245; U876_22250; U876_22255; U876_22260; U876_22265; U876_22270; U876_22275; U876_22280; U87…
ko01200	Carbon metabolism	71	624	108	1360	4.74905e-06	3.66733e-05	1.43281	U876_00260; U876_00615; U876_00970; U876_01465; U876_01700; U876_02125; U876_02165; U876_03095; U876_03365; U876_04690; U876_04695; U876_04755; U876_04970; U876_05285; U876_05380; U876_05385; U876_05390; U876_05395; U876_05565; U876_05665; U876_05815; U876_06155; U876_06160; U876_06165; U876_06175; U876_06195; U876_06210; U876_06300; U876_07130; U876_07135; U876_07140; U876_08090; U876_08100; U87…
ko00190	Oxidative phosphorylation	35	624	49	1360	6.28424e-05	0.000459742	1.55678	U876_01925; U876_01930; U876_01935; U876_03285; U876_03290; U876_03710; U876_05380; U876_05385; U876_05390; U876_05395; U876_06580; U876_06790; U876_06800; U876_06805; U876_06810; U876_12015; U876_12020; U876_12025; U876_12030; U876_13110; U876_13835; U876_13840; U876_13845; U876_13850; U876_13855; U876_14615; U876_14620; U876_24375; U876_24380; U876_24385; U876_24390; U876_24395; U876_24400; U87…
ko00500	Starch and sucrose metabolism	22	624	28	1360	7.79844e-05	0.000541991	1.71245	U876_02335; U876_02430; U876_02435; U876_03370; U876_03375; U876_03965; U876_06285; U876_06620; U876_06625; U876_06630; U876_08045; U876_08305; U876_09840; U876_12700; U876_15135; U876_15945; U876_16340; U876_16680; U876_17085; U876_18450; U876_18605; U876_23095
ko00010	Glycolysis / Gluconeogenesis	31	624	43	1360	0.000109195	0.000722766	1.57126	U876_00900; U876_02125; U876_03360; U876_03365; U876_05565; U876_06210; U876_06285; U876_07130; U876_07135; U876_07140; U876_08695; U876_10135; U876_12345; U876_12455; U876_12460; U876_15135; U876_15350; U876_15525; U876_15945; U876_16340; U876_16350; U876_16930; U876_17310; U876_19120; U876_19605; U876_19800; U876_19805; U876_20935; U876_21440; U876_22800; U876_23095
ko00660	C5-Branched dibasic acid metabolism	10	624	11	1360	0.000180807	0.00114237	1.98135	U876_00595; U876_13085; U876_13090; U876_17530; U876_17535; U876_19255; U876_19260; U876_19290; U876_19295; U876_19300
ko00020	Citrate cycle (TCA cycle)	20	624	28	1360	0.00153666	0.00928679	1.55678	U876_02125; U876_02165; U876_04970; U876_05380; U876_05385; U876_05390; U876_05395; U876_05565; U876_07130; U876_07135; U876_07140; U876_12720; U876_13085; U876_13090; U876_13095; U876_13110; U876_13125; U876_15350; U876_20440; U876_20935
ko00620	Pyruvate metabolism	31	624	48	1360	0.00255439	0.0147942	1.40759	U876_00700; U876_02125; U876_04690; U876_04695; U876_04970; U876_05380; U876_05385; U876_05390; U876_05395; U876_05565; U876_05845; U876_06175; U876_06210; U876_07130; U876_07135; U876_07140; U876_07185; U876_08295; U876_08695; U876_10755; U876_11695; U876_12720; U876_13030; U876_15350; U876_16350; U876_16785; U876_16930; U876_16955; U876_19285; U876_20440; U876_20935
ko02010	ABC transporters	78	624	139	1360	0.0041341	0.0229856	1.22302	U876_00550; U876_00555; U876_00930; U876_00935; U876_00940; U876_01685; U876_04555; U876_04560; U876_04565; U876_06085; U876_06095; U876_06340; U876_06345; U876_06830; U876_07405; U876_07410; U876_08205; U876_08210; U876_08215; U876_08350; U876_08715; U876_08720; U876_08725; U876_08735; U876_09890; U876_09900; U876_09905; U876_09910; U876_10130; U876_12085; U876_12090; U876_12670; U876_12680; U87…
ko00061	Fatty acid biosynthesis	15	624	21	1360	0.00448035	0.0239526	1.55678	U876_00260; U876_04515; U876_04520; U876_04690; U876_04695; U876_08630; U876_10365; U876_11075; U876_11790; U876_11795; U876_11805; U876_11940; U876_13140; U876_18245; U876_20120
ko01212	Fatty acid metabolism	19	624	28	1360	0.00519628	0.0267512	1.47894	U876_00260; U876_04515; U876_04520; U876_04690; U876_04695; U876_08630; U876_10365; U876_10755; U876_11075; U876_11790; U876_11795; U876_11805; U876_11940; U876_13140; U876_18245; U876_20120; U876_22035; U876_23170; U876_23175
ko00650	Butanoate metabolism	21	624	32	1360	0.00704928	0.0349947	1.43029	U876_00260; U876_00595; U876_03990; U876_05380; U876_05385; U876_05390; U876_05395; U876_05565; U876_07185; U876_08630; U876_08695; U876_10755; U876_13030; U876_13110; U876_15350; U876_17530; U876_17535; U876_19255; U876_19260; U876_23165; U876_23170
ko00030	Pentose phosphate pathway	14	624	20	1360	0.0076429	0.0366332	1.52564	U876_03065; U876_03075; U876_05665; U876_05815; U876_06195; U876_08100; U876_10135; U876_12460; U876_15135; U876_19800; U876_21440; U876_22440; U876_22445; U876_23095
ko00680	Methane metabolism	18	624	27	1360	0.00834174	0.0386501	1.45299	U876_03095; U876_04755; U876_05285; U876_06155; U876_06160; U876_06165; U876_08090; U876_08295; U876_09775; U876_10135; U876_12345; U876_12460; U876_19605; U876_19800; U876_20440; U876_21440; U876_22800; U876_22805
ko04922	Glucagon signaling pathway	5	624	6	1360	0.00920874	0.0412908	1.81624	U876_06210; U876_07130; U876_07135; U876_12700; U876_16350
ko01040	Biosynthesis of unsaturated fatty acids	7	624	9	1360	0.0102641	0.0445845	1.69516	U876_04515; U876_06940; U876_10365; U876_11795; U876_15015; U876_22035; U876_23170
ko00290	Valine, leucine and isoleucine biosynthesis	11	624	16	1360	0.0173182	0.0729464	1.4984	U876_00595; U876_00610; U876_00615; U876_17530; U876_19255; U876_19260; U876_19285; U876_19290; U876_19295; U876_19300; U876_23100
ko04066	HIF-1 signaling pathway	4	624	5	1360	0.0201581	0.0771168	1.74359	U876_03365; U876_07130; U876_07135; U876_19605
ko00562	Inositol phosphate metabolism	4	624	5	1360	0.0201581	0.0771168	1.74359	U876_10340; U876_12455; U876_14165; U876_22655
ko03320	PPAR signaling pathway	4	624	5	1360	0.0201581	0.0771168	1.74359	U876_11075; U876_14575; U876_20120; U876_22035
ko00630	Glyoxylate and dicarboxylate metabolism	16	624	25	1360	0.0206186	0.0771168	1.39487	U876_00725; U876_01465; U876_02165; U876_04755; U876_05285; U876_06155; U876_06160; U876_06165; U876_09775; U876_10755; U876_13125; U876_14115; U876_14120; U876_14125; U876_20440; U876_22495
ko00520	Amino sugar and nucleotide sugar metabolism	30	624	51	1360	0.0210823	0.0771168	1.28205	U876_00905; U876_00910; U876_00915; U876_01765; U876_02435; U876_03965; U876_04240; U876_04890; U876_06285; U876_06620; U876_08045; U876_09840; U876_12235; U876_15135; U876_15185; U876_15915; U876_15945; U876_16340; U876_17310; U876_18450; U876_18455; U876_18460; U876_18465; U876_18470; U876_18530; U876_18605; U876_19120; U876_23095; U876_24340; U876_24370
ko00720	Carbon fixation pathways in prokaryotes	19	624	31	1360	0.027163	0.0968116	1.33581	U876_01700; U876_02165; U876_04690; U876_04695; U876_04970; U876_05380; U876_05385; U876_05390; U876_05395; U876_05565; U876_08295; U876_10755; U876_12720; U876_13085; U876_13090; U876_13110; U876_13470; U876_15350; U876_20440
ko00780	Biotin metabolism	10	624	15	1360	0.0291756	0.101385	1.45299	U876_04515; U876_04520; U876_10365; U876_11795; U876_11805; U876_13140; U876_15380; U876_15385; U876_15390; U876_15395
ko00230	Purine metabolism	44	624	80	1360	0.0359288	0.121807	1.19872	U876_00195; U876_00345; U876_00970; U876_01300; U876_03075; U876_03080; U876_03625; U876_03630; U876_04315; U876_04945; U876_05660; U876_05665; U876_06210; U876_06450; U876_07315; U876_07355; U876_07360; U876_09805; U876_09820; U876_10015; U876_10020; U876_10645; U876_10885; U876_10945; U876_12210; U876_12215; U876_13390; U876_13905; U876_14980; U876_15135; U876_16025; U876_16350; U876_17010; U87…
ko04212	Longevity regulating pathway - worm	5	624	7	1360	0.0392425	0.128408	1.55678	U876_01465; U876_06605; U876_16080; U876_21185; U876_22035
ko00640	Propanoate metabolism	18	624	30	1360	0.0397233	0.128408	1.30769	U876_01030; U876_02165; U876_02295; U876_04690; U876_04695; U876_07185; U876_10340; U876_10755; U876_11865; U876_11870; U876_11875; U876_13030; U876_13085; U876_13090; U876_22655; U876_22660; U876_22990; U876_23170
ko00860	Porphyrin and chlorophyll metabolism	14	624	23	1360	0.0478557	0.151181	1.32664	U876_00820; U876_02285; U876_03620; U876_03865; U876_04200; U876_06810; U876_09290; U876_09810; U876_09980; U876_19820; U876_21415; U876_21420; U876_22560; U876_23430
ko00380	Tryptophan metabolism	6	624	9	1360	0.055011	0.163434	1.45299	U876_01465; U876_10755; U876_12920; U876_16920; U876_20035; U876_23170
ko04146	Peroxisome	6	624	9	1360	0.055011	0.163434	1.45299	U876_01465; U876_11075; U876_16080; U876_19825; U876_20120; U876_21185
ko00710	Carbon fixation in photosynthetic organisms	10	624	16	1360	0.0552617	0.163434	1.36218	U876_03365; U876_05815; U876_08100; U876_10135; U876_12455; U876_19800; U876_19805; U876_20440; U876_20935; U876_21440
ko00770	Pantothenate and CoA biosynthesis	11	624	18	1360	0.0613136	0.170452	1.33191	U876_00595; U876_00610; U876_01245; U876_03770; U876_03775; U876_16630; U876_17530; U876_19255; U876_19260; U876_19615; U876_23100
ko00051	Fructose and mannose metabolism	11	624	18	1360	0.0613136	0.170452	1.33191	U876_06620; U876_10135; U876_12235; U876_12455; U876_12460; U876_15915; U876_15985; U876_15995; U876_19800; U876_21010; U876_21440
ko00280	Valine, leucine and isoleucine degradation	11	624	18	1360	0.0613136	0.170452	1.33191	U876_10320; U876_10330; U876_10335; U876_10340; U876_10360; U876_10755; U876_22655; U876_22660; U876_23165; U876_23170; U876_23175
ko00460	Cyanoamino acid metabolism	4	624	6	1360	0.0749047	0.196448	1.45299	U876_02310; U876_04755; U876_06230; U876_08305
ko00362	Benzoate degradation	4	624	6	1360	0.0749047	0.196448	1.45299	U876_10755; U876_16920; U876_23170; U876_23175
ko04626	Plant-pathogen interaction	4	624	6	1360	0.0749047	0.196448	1.45299	U876_14270; U876_14285; U876_14290; U876_14575
ko00250	Alanine, aspartate and glutamate metabolism	18	624	32	1360	0.0854453	0.216003	1.22596	U876_00725; U876_00990; U876_00995; U876_02310; U876_03990; U876_04065; U876_08120; U876_08125; U876_08220; U876_11980; U876_13390; U876_16025; U876_19415; U876_19830; U876_20770; U876_22495; U876_22645; U876_24340
ko00071	Fatty acid degradation	9	624	15	1360	0.0863187	0.216003	1.30769	U876_08695; U876_10755; U876_11075; U876_15525; U876_16920; U876_20120; U876_22800; U876_23170; U876_23175
ko00785	Lipoic acid metabolism	2	624	3	1360	0.0963396	0.216003	1.45299	U876_05125; U876_05135
ko03013	RNA transport	2	624	3	1360	0.0963396	0.216003	1.45299	U876_08020; U876_17160
ko00643	Styrene degradation	2	624	3	1360	0.0963396	0.216003	1.45299	U876_08470; U876_20035
ko04920	Adipocytokine signaling pathway	2	624	3	1360	0.0963396	0.216003	1.45299	U876_11075; U876_20120
ko04973	Carbohydrate digestion and absorption	2	624	3	1360	0.0963396	0.216003	1.45299	U876_16680; U876_17085
ko00430	Taurine and hypotaurine metabolism	5	624	8	1360	0.0963467	0.216003	1.36218	U876_03990; U876_06230; U876_06825; U876_11980; U876_22645
ko00310	Lysine degradation	5	624	8	1360	0.0963467	0.216003	1.36218	U876_10755; U876_13095; U876_16920; U876_17185; U876_23170
ko00220	Arginine biosynthesis	11	624	19	1360	0.0986458	0.217647	1.26181	U876_00725; U876_00965; U876_00970; U876_00975; U876_04065; U876_05535; U876_10885; U876_11980; U876_20770; U876_20780; U876_22495
ko02020	Two-component system	76	624	152	1360	0.121636	0.2632	1.08974	U876_00315; U876_00320; U876_00655; U876_00725; U876_00810; U876_01015; U876_01200; U876_01680; U876_01925; U876_01930; U876_01935; U876_02155; U876_02260; U876_03285; U876_03290; U876_03350; U876_04015; U876_04195; U876_04600; U876_04740; U876_05000; U876_05320; U876_05325; U876_05380; U876_05385; U876_05390; U876_05395; U876_05955; U876_06175; U876_07245; U876_07250; U876_07480; U876_08435; U87…
ko00410	beta-Alanine metabolism	7	624	12	1360	0.123079	0.2632	1.27137	U876_03770; U876_03990; U876_06785; U876_10340; U876_22655; U876_22660; U876_23170
ko00450	Selenocompound metabolism	9	624	16	1360	0.13808	0.277615	1.22596	U876_01860; U876_03625; U876_03630; U876_09705; U876_11660; U876_12955; U876_13000; U876_13425; U876_21605
ko00625	Chloroalkane and chloroalkene degradation	3	624	5	1360	0.139806	0.277615	1.30769	U876_08695; U876_15525; U876_22800
ko00626	Naphthalene degradation	3	624	5	1360	0.139806	0.277615	1.30769	U876_08695; U876_15525; U876_22800
ko01220	Degradation of aromatic compounds	3	624	5	1360	0.139806	0.277615	1.30769	U876_08695; U876_15525; U876_22800
ko00627	Aminobenzoate degradation	3	624	5	1360	0.139806	0.277615	1.30769	U876_11695; U876_20035; U876_21730
ko02030	Bacterial chemotaxis	33	624	64	1360	0.144027	0.281968	1.1238	U876_00810; U876_00930; U876_01015; U876_01680; U876_02155; U876_02260; U876_03350; U876_04015; U876_04195; U876_04600; U876_05955; U876_07245; U876_07250; U876_09180; U876_09570; U876_09975; U876_11690; U876_14170; U876_14480; U876_14740; U876_14805; U876_16140; U876_16170; U876_16175; U876_18250; U876_18255; U876_18265; U876_18270; U876_18275; U876_18280; U876_18285; U876_18295; U876_19845
ko01210	2-Oxocarboxylic acid metabolism	15	624	28	1360	0.154691	0.295999	1.16758	U876_00595; U876_00610; U876_02165; U876_05535; U876_09330; U876_13125; U876_17530; U876_19255; U876_19260; U876_19285; U876_19290; U876_19295; U876_19300; U876_20780; U876_23100
ko00920	Sulfur metabolism	16	624	30	1360	0.155453	0.295999	1.16239	U876_03625; U876_03630; U876_03975; U876_04570; U876_04575; U876_04580; U876_06300; U876_06825; U876_06830; U876_07930; U876_20710; U876_20715; U876_20720; U876_20730; U876_20835; U876_23350
ko00240	Pyrimidine metabolism	30	624	59	1360	0.179722	0.337585	1.10821	U876_00500; U876_00990; U876_00995; U876_01300; U876_03070; U876_03080; U876_04400; U876_04405; U876_04945; U876_05660; U876_06450; U876_07365; U876_08120; U876_08125; U876_10165; U876_11975; U876_12210; U876_12215; U876_13425; U876_13705; U876_14980; U876_17010; U876_17275; U876_18375; U876_19340; U876_19615; U876_20105; U876_20965; U876_22215; U876_22890
ko00670	One carbon pool by folate	8	624	15	1360	0.199521	0.35225	1.16239	U876_01700; U876_04755; U876_07355; U876_10645; U876_13470; U876_14125; U876_19500; U876_21605
ko00600	Sphingolipid metabolism	1	624	2	1360	0.210336	0.35225	1.08974	U876_00925
ko00072	Synthesis and degradation of ketone bodies	1	624	2	1360	0.210336	0.35225	1.08974	U876_10755
ko04621	NOD-like receptor signaling pathway	1	624	2	1360	0.210336	0.35225	1.08974	U876_15265
ko04614	Renin-angiotensin system	1	624	2	1360	0.210336	0.35225	1.08974	U876_19875
ko00903	Limonene and pinene degradation	1	624	2	1360	0.210336	0.35225	1.08974	U876_23170
ko00930	Caprolactam degradation	1	624	2	1360	0.210336	0.35225	1.08974	U876_23170
ko00592	alpha-Linolenic acid metabolism	1	624	2	1360	0.210336	0.35225	1.08974	U876_23175
ko00642	Ethylbenzene degradation	1	624	2	1360	0.210336	0.35225	1.08974	U876_23175
ko03020	RNA polymerase	2	624	4	1360	0.253096	0.409073	1.08974	U876_01300; U876_22215
ko00253	Tetracycline biosynthesis	2	624	4	1360	0.253096	0.409073	1.08974	U876_04690; U876_04695
ko00633	Nitrotoluene degradation	2	624	4	1360	0.253096	0.409073	1.08974	U876_08520; U876_09630
ko02024	Quorum sensing	38	624	78	1360	0.262389	0.419219	1.0618	U876_02380; U876_03145; U876_03990; U876_04815; U876_04820; U876_04825; U876_04830; U876_05320; U876_05325; U876_06550; U876_08080; U876_08715; U876_08720; U876_08725; U876_08735; U876_09650; U876_09665; U876_10130; U876_11075; U876_13710; U876_14055; U876_16580; U876_16585; U876_16590; U876_16675; U876_18510; U876_20120; U876_20975; U876_20980; U876_22235; U876_22405; U876_23315; U876_23320; U87…
ko00564	Glycerophospholipid metabolism	11	624	22	1360	0.271386	0.428666	1.08974	U876_00180; U876_01010; U876_02740; U876_04810; U876_12850; U876_12855; U876_12860; U876_14550; U876_14555; U876_22400; U876_22955
ko00910	Nitrogen metabolism	11	624	23	1360	0.343387	0.536302	1.04236	U876_00725; U876_00840; U876_00970; U876_04410; U876_08220; U876_10885; U876_11980; U876_12875; U876_14870; U876_14885; U876_22495
ko00730	Thiamine metabolism	4	624	9	1360	0.399287	0.616676	0.968661	U876_04805; U876_04835; U876_14000; U876_21560
ko00521	Streptomycin biosynthesis	3	624	7	1360	0.410339	0.626782	0.934066	U876_14165; U876_15135; U876_16340
ko00040	Pentose and glucuronate interconversions	2	624	5	1360	0.42303	0.628122	0.871795	U876_03965; U876_18450
ko00281	Geraniol degradation	2	624	5	1360	0.42303	0.628122	0.871795	U876_23170; U876_23175
ko00330	Arginine and proline metabolism	10	624	22	1360	0.428544	0.628122	0.990676	U876_04090; U876_05540; U876_05935; U876_06530; U876_06785; U876_14755; U876_19830; U876_20035; U876_20040; U876_22670
ko00940	Phenylpropanoid biosynthesis	1	624	3	1360	0.43833	0.628122	0.726496	U876_08305
ko04070	Phosphatidylinositol signaling system	1	624	3	1360	0.43833	0.628122	0.726496	U876_14165
ko00830	Retinol metabolism	1	624	3	1360	0.43833	0.628122	0.726496	U876_22800
ko00052	Galactose metabolism	10	624	23	1360	0.506605	0.718552	0.947603	U876_00900; U876_00905; U876_00910; U876_00915; U876_00925; U876_03965; U876_06630; U876_12460; U876_15135; U876_16340
ko00980	Metabolism of xenobiotics by cytochrome P450	4	624	10	1360	0.518632	0.720899	0.871795	U876_11700; U876_17090; U876_21230; U876_22800
ko00982	Drug metabolism - cytochrome P450	4	624	10	1360	0.518632	0.720899	0.871795	U876_11700; U876_17090; U876_21230; U876_22800
ko03060	Protein export	8	624	19	1360	0.537517	0.739751	0.917679	U876_09220; U876_09225; U876_14050; U876_14055; U876_22065; U876_22235; U876_22405; U876_24475
ko00260	Glycine, serine and threonine metabolism	14	624	33	1360	0.587752	0.800956	0.924631	U876_00440; U876_00445; U876_00615; U876_03095; U876_04755; U876_05285; U876_08090; U876_09330; U876_12345; U876_13770; U876_14115; U876_14120; U876_14125; U876_19880
ko00350	Tyrosine metabolism	5	624	13	1360	0.599052	0.808429	0.838264	U876_08465; U876_08470; U876_08695; U876_15525; U876_22800
ko00471	D-Glutamine and D-glutamate metabolism	1	624	4	1360	0.623564	0.813655	0.544872	U876_04065
ko00473	D-Alanine metabolism	1	624	4	1360	0.623564	0.813655	0.544872	U876_08745
ko00960	Tropane, piperidine and pyridine alkaloid biosynthesis	1	624	4	1360	0.623564	0.813655	0.544872	U876_17185
ko00983	Drug metabolism - other enzymes	4	624	11	1360	0.626339	0.813655	0.792541	U876_03070; U876_10015; U876_10020; U876_10105
ko00360	Phenylalanine metabolism	3	624	9	1360	0.659345	0.848602	0.726496	U876_08465; U876_13320; U876_20035
ko00760	Nicotinate and nicotinamide metabolism	8	624	21	1360	0.689675	0.879494	0.830281	U876_00560; U876_00565; U876_03080; U876_05660; U876_06450; U876_18375; U876_19615; U876_19825
ko03420	Nucleotide excision repair	2	624	7	1360	0.701036	0.885855	0.622711	U876_01660; U876_22890
ko02060	Phosphotransferase system (PTS)	11	624	29	1360	0.750613	0.913697	0.826702	U876_06285; U876_06290; U876_06295; U876_06625; U876_12285; U876_15185; U876_15945; U876_15985; U876_15995; U876_17310; U876_21010
ko00261	Monobactam biosynthesis	3	624	10	1360	0.753154	0.913697	0.653846	U876_03625; U876_03630; U876_09330
ko00511	Other glycan degradation	1	624	5	1360	0.757253	0.913697	0.435897	U876_00925
ko01053	Biosynthesis of siderophore group nonribosomal peptides	1	624	5	1360	0.757253	0.913697	0.435897	U876_09860
ko00053	Ascorbate and aldarate metabolism	1	624	5	1360	0.757253	0.913697	0.435897	U876_18450
ko00561	Glycerolipid metabolism	5	624	15	1360	0.762509	0.913697	0.726496	U876_01395; U876_01400; U876_02740; U876_14575; U876_22955
ko00480	Glutathione metabolism	7	624	20	1360	0.774473	0.916946	0.762821	U876_06230; U876_11700; U876_11990; U876_13965; U876_13970; U876_17090; U876_21230
ko01230	Biosynthesis of amino acids	51	624	121	1360	0.778415	0.916946	0.918627	U876_00595; U876_00610; U876_00615; U876_00725; U876_00975; U876_02165; U876_03095; U876_03365; U876_04700; U876_04755; U876_05535; U876_05665; U876_05815; U876_06210; U876_06300; U876_06550; U876_08080; U876_08090; U876_08100; U876_08220; U876_09330; U876_09965; U876_10995; U876_11000; U876_12320; U876_12345; U876_12455; U876_12460; U876_12955; U876_13125; U876_13320; U876_13770; U876_16350; U87…
ko00900	Terpenoid backbone biosynthesis	3	624	11	1360	0.825619	0.956343	0.594406	U876_04835; U876_05675; U876_10755
ko03410	Base excision repair	3	624	11	1360	0.825619	0.956343	0.594406	U876_06730; U876_22890; U876_23045
ko03018	RNA degradation	6	624	19	1360	0.848138	0.974307	0.688259	U876_04945; U876_06605; U876_08550; U876_12310; U876_12460; U876_19605
ko02040	Flagellar assembly	14	624	40	1360	0.893349	0.999333	0.762821	U876_07230; U876_07235; U876_07255; U876_07260; U876_07265; U876_07270; U876_07275; U876_07300; U876_07305; U876_14255; U876_14260; U876_14270; U876_14285; U876_14290
ko00750	Vitamin B6 metabolism	2	624	10	1360	0.910688	0.999333	0.435897	U876_17180; U876_19880
ko00340	Histidine metabolism	3	624	13	1360	0.918238	0.999333	0.502959	U876_04480; U876_10995; U876_11000
ko03030	DNA replication	4	624	16	1360	0.926368	0.999333	0.544872	U876_14980; U876_19540; U876_20105; U876_22890
ko00400	Phenylalanine, tyrosine and tryptophan biosynthesis	6	624	22	1360	0.941458	0.999333	0.594406	U876_04700; U876_06550; U876_08080; U876_09965; U876_12320; U876_13320
ko00270	Cysteine and methionine metabolism	10	624	33	1360	0.951193	0.999333	0.660451	U876_06300; U876_09330; U876_12955; U876_13000; U876_14775; U876_18650; U876_20440; U876_20980; U876_21225; U876_21605
ko00550	Peptidoglycan biosynthesis	5	624	20	1360	0.954097	0.999333	0.544872	U876_00890; U876_01765; U876_03815; U876_05145; U876_14315
ko00130	Ubiquinone and other terpenoid-quinone biosynthesis	4	624	18	1360	0.965956	0.999333	0.48433	U876_08465; U876_14135; U876_21115; U876_21120
ko00740	Riboflavin metabolism	1	624	9	1360	0.966078	0.999333	0.242165	U876_13710
ko00300	Lysine biosynthesis	3	624	16	1360	0.976702	0.999333	0.408654	U876_05535; U876_09330; U876_17300
ko04122	Sulfur relay system	3	624	17	1360	0.985044	0.999333	0.384615	U876_08395; U876_14000; U876_14905
ko00970	Aminoacyl-tRNA biosynthesis	6	624	28	1360	0.99376	0.999333	0.467033	U876_00250; U876_01860; U876_04200; U876_04590; U876_09705; U876_20190
ko03070	Bacterial secretion system	10	624	40	1360	0.995103	0.999333	0.544872	U876_09220; U876_09225; U876_14050; U876_14055; U876_17740; U876_20875; U876_22065; U876_22235; U876_22405; U876_24475
ko03440	Homologous recombination	4	624	24	1360	0.997426	0.999333	0.363248	U876_00630; U876_14980; U876_20105; U876_22890
ko00790	Folate biosynthesis	3	624	21	1360	0.997688	0.999333	0.311355	U876_03780; U876_14905; U876_17370
ko04112	Cell cycle - Caulobacter	1	624	14	1360	0.997717	0.999333	0.155678	U876_15590
ko00540	Lipopolysaccharide biosynthesis	3	624	22	1360	0.998578	0.999333	0.297203	U876_01360; U876_05710; U876_10560
ko03430	Mismatch repair	2	624	20	1360	0.999333	0.999333	0.217949	U876_14980; U876_20105
