# Supplementary material for: Comparative transcriptomic and proteomic analyses reveal upregulated expression of virulence and iron transport factors of Aeromonas hydrophila under iron limitation
Source: BMC Microbiol. 2018 Jun 4;18:52. doi: 10.1186/s12866-018-1178-8 (PMC5987420; doi:10.1186/s12866-018-1178-8)
Supplement: Supplementary file 5 — Excel S5. The enriched DEPs KEGG terms between control and iron-limitation groups using bioinformatics methods. (XLSX 13 kb) [file 12866_2018_1178_MOESM5_ESM.xlsx]

## Sheet: additional file 7 Table S7 KEGG
iD	Term	ListHits	ListTotal	PopHits	PopTotal	p	FDR	Enrichment_score	GeneID
path:aha01053	Biosynthesis of siderophore group nonribosomal peptides	3	41	3	326	0	0	7.95122	YP_856989.1;YP_856991.1;YP_856993.1
path:aha00190	Oxidative phosphorylation	11	41	17	326	1.27452e-08	2.16668e-07	5.14491	YP_856310.1;YP_856311.1;YP_856313.1;YP_856315.1;YP_856316.1;YP_856317.1;YP_856457.1;YP_857700.1;YP_857701.1;YP_857702.1;YP_858340.1
path:aha00020	Citrate cycle (TCA cycle)	5	41	8	326	6.49556e-05	0.00058543	4.96951	YP_856457.1;YP_856949.1;YP_857700.1;YP_857701.1;YP_857702.1
path:aha00650	Butanoate metabolism	6	41	11	326	6.88741e-05	0.00058543	4.33703	YP_854577.1;YP_856457.1;YP_857125.1;YP_857700.1;YP_857701.1;YP_857702.1
path:aha00625	Chloroalkane and chloroalkene degradation	2	41	3	326	0.00186321	0.00791865	5.30081	YP_856001.1;YP_857125.1
path:aha00626	Naphthalene degradation	2	41	3	326	0.00186321	0.00791865	5.30081	YP_856001.1;YP_857125.1
path:aha00633	Nitrotoluene degradation	2	41	3	326	0.00186321	0.00791865	5.30081	YP_857039.1;YP_857161.1
path:aha01220	Degradation of aromatic compounds	2	41	3	326	0.00186321	0.00791865	5.30081	YP_856001.1;YP_857125.1
path:aha00620	Pyruvate metabolism	5	41	14	326	0.00385481	0.0145626	2.83972	YP_856949.1;YP_857125.1;YP_857700.1;YP_857701.1;YP_857702.1
path:aha01200	Carbon metabolism	7	41	27	326	0.011353	0.0351225	2.06143	YP_854577.1;YP_856457.1;YP_856949.1;YP_857565.1;YP_857700.1;YP_857701.1;YP_857702.1
path:aha00310	Lysine degradation	1	41	2	326	0.015479	0.0351225	3.97561	YP_855733.1
path:aha00410	beta-Alanine metabolism	1	41	2	326	0.015479	0.0351225	3.97561	YP_857451.1
path:aha00460	Cyanoamino acid metabolism	1	41	2	326	0.015479	0.0351225	3.97561	YP_858271.1
path:aha00071	Fatty acid degradation	2	41	5	326	0.0154952	0.0351225	3.18049	YP_856001.1;YP_857125.1
path:aha00350	Tyrosine metabolism	2	41	5	326	0.0154952	0.0351225	3.18049	YP_856001.1;YP_857125.1
path:aha02010	ABC transporters	10	41	47	326	0.0193003	0.0410131	1.69175	YP_855192.1;YP_855509.1;YP_855510.1;YP_855935.1;YP_856495.1;YP_856497.1;YP_856499.1;YP_858693.1;YP_858694.1;YP_858695.1
path:aha03060	Protein export	1	41	3	326	0.0427106	0.085334	2.65041	YP_854891.1
path:aha00010	Glycolysis / Gluconeogenesis	2	41	7	326	0.0451768	0.085334	2.27178	YP_856001.1;YP_857125.1
path:aha00051	Fructose and mannose metabolism	1	41	4	326	0.0786259	0.121513	1.9878	YP_855960.1
path:aha00564	Glycerophospholipid metabolism	1	41	4	326	0.0786259	0.121513	1.9878	YP_856975.1
path:aha00630	Glyoxylate and dicarboxylate metabolism	1	41	4	326	0.0786259	0.121513	1.9878	YP_857565.1
path:aha02060	Phosphotransferase system (PTS)	1	41	4	326	0.0786259	0.121513	1.9878	YP_855960.1
path:aha00400	Phenylalanine, tyrosine and tryptophan biosynthesis	1	41	5	326	0.120713	0.178445	1.59024	YP_857497.1
path:aha00130	Ubiquinone and other terpenoid-quinone biosynthesis	1	41	7	326	0.215631	0.293259	1.13589	YP_856993.1
path:aha00250	Alanine, aspartate and glutamate metabolism	1	41	7	326	0.215631	0.293259	1.13589	YP_858271.1
path:aha00061	Fatty acid biosynthesis	1	41	8	326	0.265503	0.334337	0.993902	YP_854577.1
path:aha00680	Methane metabolism	1	41	8	326	0.265503	0.334337	0.993902	YP_857565.1
path:aha01212	Fatty acid metabolism	1	41	9	326	0.315509	0.383119	0.883469	YP_854577.1
path:aha00330	Arginine and proline metabolism	1	41	10	326	0.364845	0.42775	0.795122	YP_857451.1
path:aha03070	Bacterial secretion system	1	41	11	326	0.412897	0.46795	0.722838	YP_854891.1
path:aha02020	Two-component system	6	41	53	326	0.514328	0.564102	0.900138	YP_857601.1;YP_857176.1;YP_857700.1;YP_857701.1;YP_857702.1;YP_858340.1;YP_858473.1
path:aha02024	Quorum sensing	2	41	26	326	0.66215	0.703535	0.611632	YP_857033.1;YP_857497.1
path:aha01230	Biosynthesis of amino acids	1	41	19	326	0.718309	0.740075	0.418485	YP_857497.1
path:aha02030	Bacterial chemotaxis	1	41	24	326	0.833857	0.833857	0.331301	YP_857601.1;YP_857176.1
